# Supplementary material for: (E)-1-{4-[Bis(4-meth­oxy­phen­yl)meth­yl]piperazin-1-yl}-3-(3,4-dieth­oxy­phen­yl)prop-2-en-1-one ethanol disolvate
Source: Acta Crystallogr Sect E Struct Rep Online. 2012 Jan 7;68(Pt 2):o298. doi: 10.1107/S1600536811055796 (PMC3274991; doi:10.1107/S1600536811055796)
Supplement: Supplementary file 1 [file e-68-0o298-sup1.cif]

##############################################################################
#                                                                            #
# This CIF contains the data in a paper accepted for publication in          #
# Acta Crystallographica Section E. It conforms to the requirements of       #
# Notes for Authors for Acta Crystallographica Section E, and has been       #
# peer reviewed under the auspices of the IUCr Commission on Journals.       #
#                                                                            #
# Full details of the Crystallographic Information File format               #
# are given in the paper "The Crystallographic Information File (CIF):       #
# a New Standard Archive File for Crystallography" by S. R. Hall, F. H.      #
# Allen and I. D. Brown [Acta Cryst. (1991), A47, 655-685].                  #
#                                                                            #
# The current version of the core CIF dictionary is obtainable from          #
# ftp://ftp.iucr.org/pub/cif_core.dic.                                       #
#                                                                            #
# Software is freely available for graphical display of the structure(s)     #
# in this CIF. For information consult the CIF software page                 #
# http://www.iucr.org/resources/cif/software.                                #
#                                                                            #
# This file may be used for bona fide research purposes within the           #
# scientific community so long as proper attribution is given to the journal # 
# article from which it was obtained.                                        #
#                                                                            #
##############################################################################
data_I
_audit_creation_method     SHELXL-97
_chemical_name_systematic
;
(<i>E</i>)-1-{4-[Bis(4-methoxyphenyl)methyl]piperazin-1-yl}-3-(3,4-
diethoxyphenyl)prop-2-en-1-one ethanol disolvate
;
_chemical_name_common     ?
_chemical_formula_moiety     'C32 H38 N2 O5, 2(C2 H6 O)'
_chemical_formula_sum     'C36 H50 N2 O7'
_chemical_formula_iupac     'C32 H38 N2 O5, 2C2 H6 O'
_chemical_formula_weight     622.78
_chemical_melting_point     ?
_symmetry_cell_setting     triclinic
_symmetry_space_group_name_H-M     'P -1'
loop_
    _symmetry_equiv_pos_as_xyz
    'x, y, z'
    '-x, -y, -z'
_cell_length_a     12.511(3)
_cell_length_b     12.564(3)
_cell_length_c     13.601(3)
_cell_angle_alpha     88.13(3)
_cell_angle_beta     70.62(3)
_cell_angle_gamma     65.84(3)
_cell_volume     1826.9(6)
_cell_formula_units_Z     2
_cell_measurement_reflns_used     25
_cell_measurement_theta_min     10
_cell_measurement_theta_max     13
_cell_measurement_temperature     293(2)
_exptl_crystal_description     block
_exptl_crystal_colour     pale-yellow
_exptl_crystal_size_max     0.30
_exptl_crystal_size_mid     0.10
_exptl_crystal_size_min     0.10
_exptl_crystal_density_diffrn     1.132
_exptl_crystal_density_meas     ?
_exptl_crystal_density_method     'not measured'
_exptl_crystal_F_000     672
_exptl_absorpt_coefficient_mu     0.078
_exptl_absorpt_correction_type     psi-scan
_exptl_absorpt_process_details     '(North <i>et al.</i>, 1968)'
_exptl_absorpt_correction_T_min     0.9770
_exptl_absorpt_correction_T_max     0.9922
_exptl_special_details
;
;
_diffrn_ambient_temperature     293(2)
_diffrn_radiation_type     MoK\a
_diffrn_radiation_wavelength     0.71073
_diffrn_radiation_source     'fine-focus sealed tube'
_diffrn_radiation_monochromator     graphite
_diffrn_measurement_device_type     'Enraf--Nonius CAD-4'
_diffrn_measurement_method     \w/2\q
_diffrn_detector_area_resol_mean     ?
_diffrn_reflns_number     6687
_diffrn_reflns_av_R_equivalents     0.0000
_diffrn_reflns_av_sigmaI/netI     0.0695
_diffrn_reflns_theta_min     1.60
_diffrn_reflns_theta_max     25.37
_diffrn_reflns_theta_full     25.37
_diffrn_measured_fraction_theta_max     0.999
_diffrn_measured_fraction_theta_full     0.999
_diffrn_reflns_limit_h_min     -13
_diffrn_reflns_limit_h_max     15
_diffrn_reflns_limit_k_min     -15
_diffrn_reflns_limit_k_max     15
_diffrn_reflns_limit_l_min     0
_diffrn_reflns_limit_l_max     16
_diffrn_standards_number     3
_diffrn_standards_interval_count     200
_diffrn_standards_interval_time     120
_diffrn_standards_decay_%     1
_refine_special_details
;
Refinement of <i>F</i>^2^ against ALL reflections. The weighted <i>R</i>-factor
<i>wR</i> and goodness of fit <i>S</i> are based on <i>F</i>^2^, conventional
<i>R</i>-factors <i>R</i> are based on <i>F</i>, with <i>F</i> set to zero for
negative <i>F</i>^2^. The threshold expression of <i>F</i>^2^ >
\s(<i>F</i>^2^) is used only for calculating <i>R</i>-factors(gt) <i>etc</i>.
and is not relevant to the choice of reflections for refinement.
<i>R</i>-factors based on <i>F</i>^2^ are statistically about twice as large
as those based on <i>F</i>, and <i>R</i>- factors based on ALL data will be
even larger.
;
_reflns_number_total     6687
_reflns_number_gt     2904
_reflns_threshold_expression     I>2sigma(I)
_refine_ls_structure_factor_coef     Fsqd
_refine_ls_matrix_type     full
_refine_ls_R_factor_all     0.1602
_refine_ls_R_factor_gt     0.0695
_refine_ls_wR_factor_gt     0.1366
_refine_ls_wR_factor_ref     0.1657
_refine_ls_goodness_of_fit_ref     1.001
_refine_ls_restrained_S_all     1.014
_refine_ls_number_reflns     6687
_refine_ls_number_parameters     412
_refine_ls_number_restraints     2
_refine_ls_hydrogen_treatment     constr
_refine_ls_weighting_scheme     calc
_refine_ls_weighting_details
                 'calc w=1/[\s^2^(Fo^2^)+(0.0640P)^2^] where P=(Fo^2^+2Fc^2^)/3'
_atom_sites_solution_hydrogens     geom
_atom_sites_solution_primary     direct
_atom_sites_solution_secondary     difmap
_refine_ls_shift/su_max     0.000
_refine_ls_shift/su_mean     0.000
_refine_diff_density_max     0.192
_refine_diff_density_min     -0.155
_refine_ls_extinction_method     none
_refine_ls_extinction_coef     ?
loop_
    _atom_type_symbol
    _atom_type_description
    _atom_type_scat_dispersion_real
    _atom_type_scat_dispersion_imag
    _atom_type_scat_source
    'C' 'C' 0.0033 0.0016
                         'International Tables Vol C Tables 4.2.6.8 and 6.1.1.4'
    'H' 'H' 0.0000 0.0000
                         'International Tables Vol C Tables 4.2.6.8 and 6.1.1.4'
    'N' 'N' 0.0061 0.0033
                         'International Tables Vol C Tables 4.2.6.8 and 6.1.1.4'
    'O' 'O' 0.0106 0.0060
                         'International Tables Vol C Tables 4.2.6.8 and 6.1.1.4'
_computing_data_collection     'CAD-4 EXPRESS (Enraf--Nonius, 1989)'
_computing_cell_refinement     'CAD-4 EXPRESS (Enraf--Nonius, 1989)'
_computing_data_reduction     'XCAD-4 (Harms & Wocadlo,1995)'
_computing_structure_solution     'SHELXS97 (Sheldrick, 2008)'
_computing_structure_refinement     'SHELXL97 (Sheldrick, 2008)'
_computing_molecular_graphics     'SHELXTL (Sheldrick, 2008)'
_computing_publication_material     'SHELXL97 (Sheldrick, 2008)'
loop_
    _atom_site_type_symbol
    _atom_site_label
    _atom_site_fract_x
    _atom_site_fract_y
    _atom_site_fract_z
    _atom_site_U_iso_or_equiv
    _atom_site_adp_type
    _atom_site_calc_flag
    _atom_site_refinement_flags
    _atom_site_occupancy
    _atom_site_symmetry_multiplicity
    _atom_site_disorder_assembly
    _atom_site_disorder_group
    O O1 0.7645(2) 0.43579(19) 0.73201(16) 0.0748(7) Uani d . 1 1 . .
    N N1 0.3880(2) 0.3238(2) 0.4502(2) 0.0679(7) Uani d . 1 1 . .
    C C1 0.6388(3) 0.4767(3) 0.7589(2) 0.0600(8) Uani d . 1 1 . .
    O O2 0.6341(2) 0.58409(19) 0.90097(16) 0.0763(7) Uani d . 1 1 . .
    N N2 0.4710(2) 0.1072(2) 0.32428(18) 0.0589(7) Uani d . 1 1 . .
    C C2 0.5791(3) 0.4492(3) 0.7042(2) 0.0604(9) Uani d . 1 1 . .
    H H2A 0.6264 0.3976 0.6426 0.073 Uiso calc R 1 1 . .
    O O3 0.2255(2) 0.4493(2) 0.58302(18) 0.0793(7) Uani d . 1 1 . .
    C C3 0.4490(3) 0.4953(3) 0.7369(2) 0.0620(9) Uani d . 1 1 . .
    O O4 1.0072(2) -0.2941(2) 0.0568(2) 0.0970(8) Uani d . 1 1 . .
    C C4 0.3823(3) 0.5725(3) 0.8292(2) 0.0747(10) Uani d . 1 1 . .
    H H4A 0.2954 0.6051 0.8532 0.090 Uiso calc R 1 1 . .
    O O5 0.2255(3) -0.0921(2) 0.0774(2) 0.1021(9) Uani d . 1 1 . .
    C C5 0.4408(3) 0.6019(3) 0.8857(2) 0.0757(10) Uani d . 1 1 . .
    H H5A 0.3933 0.6527 0.9477 0.091 Uiso calc R 1 1 . .
    C C6 0.5677(3) 0.5574(3) 0.8519(2) 0.0652(9) Uani d . 1 1 . .
    C C7 0.5645(3) 0.6754(3) 0.9877(2) 0.0774(11) Uani d . 1 1 . .
    H H7A 0.5113 0.6515 1.0447 0.093 Uiso calc R 1 1 . .
    H H7B 0.5119 0.7464 0.9663 0.093 Uiso calc R 1 1 . .
    C C8 0.6542(3) 0.6980(3) 1.0227(3) 0.0998(13) Uani d . 1 1 . .
    H H8A 0.6094 0.7638 1.0766 0.150 Uiso calc R 1 1 . .
    H H8B 0.7109 0.7152 0.9643 0.150 Uiso calc R 1 1 . .
    H H8C 0.7003 0.6298 1.0500 0.150 Uiso calc R 1 1 . .
    C C9 0.8405(3) 0.3706(3) 0.6294(2) 0.0761(10) Uani d . 1 1 . .
    H H9A 0.8141 0.4160 0.5760 0.091 Uiso calc R 1 1 . .
    H H9B 0.8323 0.2975 0.6254 0.091 Uiso calc R 1 1 . .
    C C10 0.9728(3) 0.3462(4) 0.6129(3) 0.1238(17) Uani d . 1 1 . .
    H H10A 1.0259 0.3027 0.5450 0.186 Uiso calc R 1 1 . .
    H H10B 0.9979 0.3011 0.6661 0.186 Uiso calc R 1 1 . .
    H H10C 0.9798 0.4191 0.6169 0.186 Uiso calc R 1 1 . .
    C C11 0.3817(3) 0.4704(3) 0.6783(2) 0.0689(9) Uani d . 1 1 . .
    H H11A 0.2956 0.5000 0.7119 0.083 Uiso calc R 1 1 . .
    C C12 0.4248(3) 0.4126(3) 0.5852(2) 0.0629(9) Uani d . 1 1 . .
    H H12A 0.5102 0.3808 0.5474 0.076 Uiso calc R 1 1 . .
    C C13 0.3408(4) 0.3975(3) 0.5399(3) 0.0627(9) Uani d . 1 1 . .
    C C14 0.5202(3) 0.2540(3) 0.3899(3) 0.0734(10) Uani d . 1 1 . .
    H H14A 0.5711 0.2641 0.4261 0.088 Uiso calc R 1 1 . .
    H H14B 0.5415 0.2812 0.3216 0.088 Uiso calc R 1 1 . .
    C C15 0.5478(3) 0.1252(3) 0.3761(2) 0.0661(9) Uani d . 1 1 . .
    H H15A 0.6354 0.0804 0.3346 0.079 Uiso calc R 1 1 . .
    H H15B 0.5318 0.0967 0.4442 0.079 Uiso calc R 1 1 . .
    C C16 0.3399(3) 0.1738(3) 0.3898(2) 0.0673(9) Uani d . 1 1 . .
    H H16A 0.3243 0.1451 0.4578 0.081 Uiso calc R 1 1 . .
    H H16B 0.2868 0.1618 0.3572 0.081 Uiso calc R 1 1 . .
    C C17 0.3071(3) 0.3040(3) 0.4043(3) 0.0696(9) Uani d . 1 1 . .
    H H17A 0.3165 0.3343 0.3369 0.084 Uiso calc R 1 1 . .
    H H17B 0.2206 0.3458 0.4498 0.084 Uiso calc R 1 1 . .
    C C18 0.5014(3) -0.0179(3) 0.3039(2) 0.0615(9) Uani d . 1 1 . .
    H H18A 0.4825 -0.0482 0.3719 0.074 Uiso calc R 1 1 . .
    C C19 0.6393(3) -0.0892(3) 0.2416(2) 0.0572(8) Uani d . 1 1 . .
    C C20 0.7021(3) -0.0505(3) 0.1564(2) 0.0639(9) Uani d . 1 1 . .
    H H20A 0.6619 0.0237 0.1384 0.077 Uiso calc R 1 1 . .
    C C21 0.8259(3) -0.1216(3) 0.0964(3) 0.0719(10) Uani d . 1 1 . .
    H H21A 0.8682 -0.0942 0.0391 0.086 Uiso calc R 1 1 . .
    C C22 0.8859(4) -0.2317(3) 0.1212(3) 0.0714(10) Uani d . 1 1 . .
    C C23 0.8234(4) -0.2700(3) 0.2074(3) 0.0784(10) Uani d . 1 1 . .
    H H23A 0.8638 -0.3439 0.2258 0.094 Uiso calc R 1 1 . .
    C C24 0.7014(4) -0.1997(3) 0.2664(3) 0.0726(10) Uani d . 1 1 . .
    H H24A 0.6598 -0.2270 0.3243 0.087 Uiso calc R 1 1 . .
    C C25 1.0723(4) -0.4088(4) 0.0787(3) 0.1177(15) Uani d . 1 1 . .
    H H25A 1.1550 -0.4439 0.0271 0.177 Uiso calc R 1 1 . .
    H H25B 1.0284 -0.4555 0.0768 0.177 Uiso calc R 1 1 . .
    H H25C 1.0778 -0.4048 0.1471 0.177 Uiso calc R 1 1 . .
    C C26 0.4215(3) -0.0353(3) 0.2477(2) 0.0575(8) Uani d . 1 1 . .
    C C27 0.3708(3) -0.1137(3) 0.2767(3) 0.0730(10) Uani d . 1 1 . .
    H H27A 0.3807 -0.1537 0.3341 0.088 Uiso calc R 1 1 . .
    C C28 0.3052(3) -0.1346(3) 0.2223(3) 0.0828(11) Uani d . 1 1 . .
    H H28A 0.2718 -0.1892 0.2426 0.099 Uiso calc R 1 1 . .
    C C29 0.2886(3) -0.0757(3) 0.1386(3) 0.0689(9) Uani d . 1 1 . .
    C C30 0.3385(3) 0.0033(3) 0.1085(3) 0.0718(10) Uani d . 1 1 . .
    H H30A 0.3272 0.0436 0.0516 0.086 Uiso calc R 1 1 . .
    C C31 0.4052(3) 0.0238(3) 0.1617(2) 0.0660(9) Uani d . 1 1 . .
    H H31A 0.4397 0.0773 0.1403 0.079 Uiso calc R 1 1 . .
    C C32 0.1610(4) -0.1626(4) 0.1114(3) 0.1240(16) Uani d . 1 1 . .
    H H32A 0.1211 -0.1660 0.0630 0.186 Uiso calc R 1 1 . .
    H H32B 0.0990 -0.1298 0.1798 0.186 Uiso calc R 1 1 . .
    H H32C 0.2188 -0.2405 0.1148 0.186 Uiso calc R 1 1 . .
    O O6 0.0879(4) 0.6828(3) 0.6384(3) 0.1925(19) Uani d . 1 1 . .
    H H6A 0.1356 0.6162 0.6429 0.289 Uiso calc R 1 1 . .
    C C33 -0.0052(9) 0.6966(9) 0.8023(7) 0.307(6) Uani d D 1 1 . .
    H H33A -0.0769 0.7214 0.8657 0.461 Uiso calc R 1 1 . .
    H H33B 0.0398 0.7435 0.7999 0.461 Uiso calc R 1 1 . .
    H H33C 0.0483 0.6155 0.8007 0.461 Uiso calc R 1 1 . .
    C C34 -0.0443(9) 0.7107(8) 0.7151(8) 0.283(6) Uani d D 1 1 . .
    H H34C -0.1044 0.7900 0.7156 0.340 Uiso calc R 1 1 . .
    H H34D -0.0751 0.6540 0.7052 0.340 Uiso calc R 1 1 . .
    O O7 0.2275(4) 0.7986(4) 0.5355(3) 0.1730(16) Uani d . 1 1 . .
    H H7C 0.1836 0.7656 0.5666 0.259 Uiso calc R 1 1 . .
    C C36 0.1491(9) 0.9230(10) 0.5390(7) 0.310(6) Uani d D 1 1 . .
    H H36A 0.1965 0.9620 0.4943 0.372 Uiso calc R 1 1 . .
    H H36B 0.0786 0.9342 0.5180 0.372 Uiso calc R 1 1 . .
    C C35 0.1096(9) 0.9642(10) 0.6458(9) 0.406(9) Uani d D 1 1 . .
    H H35A 0.1206 1.0347 0.6516 0.609 Uiso calc R 1 1 . .
    H H35B 0.1583 0.9054 0.6794 0.609 Uiso calc R 1 1 . .
    H H35C 0.0229 0.9806 0.6792 0.609 Uiso calc R 1 1 . .
loop_
    _atom_site_aniso_label
    _atom_site_aniso_U_11
    _atom_site_aniso_U_22
    _atom_site_aniso_U_33
    _atom_site_aniso_U_12
    _atom_site_aniso_U_13
    _atom_site_aniso_U_23
    O1 0.0722(16) 0.0763(16) 0.0590(14) -0.0177(13) -0.0172(12) -0.0220(12)
    N1 0.0720(19) 0.0664(18) 0.0625(17) -0.0264(16) -0.0218(15) -0.0141(14)
    C1 0.072(2) 0.051(2) 0.0495(19) -0.0178(18) -0.0207(18) -0.0059(15)
    O2 0.0844(16) 0.0748(16) 0.0606(14) -0.0240(13) -0.0236(12) -0.0231(12)
    N2 0.0703(18) 0.0586(17) 0.0517(15) -0.0273(14) -0.0253(14) -0.0014(13)
    C2 0.072(2) 0.058(2) 0.0466(18) -0.0269(18) -0.0147(17) -0.0075(15)
    O3 0.0741(17) 0.0825(17) 0.0757(16) -0.0296(14) -0.0218(13) -0.0128(13)
    C3 0.071(2) 0.064(2) 0.049(2) -0.0329(19) -0.0129(17) -0.0043(16)
    O4 0.0734(18) 0.0837(19) 0.115(2) -0.0163(15) -0.0312(16) 0.0002(16)
    C4 0.077(2) 0.090(3) 0.053(2) -0.038(2) -0.0138(18) -0.0091(18)
    O5 0.119(2) 0.119(2) 0.107(2) -0.0741(19) -0.0543(18) 0.0085(17)
    C5 0.066(3) 0.093(3) 0.052(2) -0.029(2) -0.0045(18) -0.0272(19)
    C6 0.085(3) 0.061(2) 0.0486(19) -0.031(2) -0.0210(19) -0.0049(16)
    C7 0.092(3) 0.069(2) 0.064(2) -0.031(2) -0.0183(19) -0.0250(18)
    C8 0.109(3) 0.094(3) 0.094(3) -0.034(2) -0.040(2) -0.034(2)
    C9 0.073(3) 0.083(3) 0.061(2) -0.031(2) -0.0113(18) -0.0150(18)
    C10 0.072(3) 0.164(4) 0.107(3) -0.034(3) -0.013(2) -0.044(3)
    C11 0.076(2) 0.076(2) 0.056(2) -0.0347(19) -0.0203(18) -0.0037(18)
    C12 0.073(2) 0.061(2) 0.057(2) -0.0326(18) -0.0198(18) -0.0003(16)
    C13 0.075(2) 0.060(2) 0.056(2) -0.033(2) -0.0224(19) 0.0031(17)
    C14 0.071(2) 0.075(2) 0.070(2) -0.030(2) -0.0188(19) -0.0130(19)
    C15 0.077(2) 0.067(2) 0.054(2) -0.0280(19) -0.0236(18) -0.0077(16)
    C16 0.077(2) 0.069(2) 0.064(2) -0.034(2) -0.0300(19) -0.0003(18)
    C17 0.073(2) 0.068(2) 0.070(2) -0.0294(19) -0.0264(19) -0.0051(18)
    C18 0.090(3) 0.062(2) 0.0441(18) -0.0403(19) -0.0271(18) 0.0134(15)
    C19 0.073(2) 0.055(2) 0.0463(19) -0.0253(18) -0.0251(17) 0.0044(16)
    C20 0.087(3) 0.059(2) 0.058(2) -0.034(2) -0.035(2) 0.0094(17)
    C21 0.081(3) 0.076(3) 0.066(2) -0.038(2) -0.028(2) 0.011(2)
    C22 0.071(3) 0.065(2) 0.083(3) -0.024(2) -0.038(2) 0.000(2)
    C23 0.085(3) 0.065(2) 0.092(3) -0.027(2) -0.045(2) 0.013(2)
    C24 0.089(3) 0.064(2) 0.072(2) -0.032(2) -0.038(2) 0.0120(19)
    C25 0.093(3) 0.093(3) 0.138(4) -0.012(3) -0.039(3) 0.001(3)
    C26 0.071(2) 0.055(2) 0.0467(18) -0.0272(17) -0.0194(16) 0.0001(15)
    C27 0.094(3) 0.072(2) 0.066(2) -0.045(2) -0.032(2) 0.0218(18)
    C28 0.091(3) 0.080(3) 0.092(3) -0.053(2) -0.028(2) 0.013(2)
    C29 0.074(2) 0.067(2) 0.073(2) -0.034(2) -0.029(2) 0.0026(19)
    C30 0.093(3) 0.077(2) 0.061(2) -0.045(2) -0.036(2) 0.0139(18)
    C31 0.090(3) 0.069(2) 0.060(2) -0.050(2) -0.0307(19) 0.0155(17)
    C32 0.115(4) 0.148(4) 0.134(4) -0.086(4) -0.034(3) -0.004(3)
    O6 0.199(4) 0.113(3) 0.144(3) -0.018(3) 0.029(3) -0.019(2)
    C33 0.248(11) 0.302(12) 0.253(12) -0.032(9) -0.051(9) 0.022(10)
    C34 0.199(9) 0.263(10) 0.248(11) 0.059(7) -0.098(8) -0.100(9)
    O7 0.131(3) 0.178(4) 0.194(4) -0.052(3) -0.050(3) -0.017(3)
    C36 0.260(12) 0.305(14) 0.204(10) -0.022(10) -0.010(8) 0.022(10)
    C35 0.219(10) 0.438(18) 0.440(19) -0.089(11) -0.006(12) -0.233(16)
_geom_special_details
;
All e.s.d.'s (except the e.s.d. in the dihedral angle between two l.s. planes)
are estimated using the full covariance matrix. The cell e.s.d.'s are taken
into account individually in the estimation of e.s.d.'s in distances, angles
and torsion angles; correlations between e.s.d.'s in cell parameters are only
used when they are defined by crystal symmetry. An approximate (isotropic)
treatment of cell e.s.d.'s is used for estimating e.s.d.'s involving l.s.
planes.
;
loop_
    _geom_bond_atom_site_label_1
    _geom_bond_atom_site_label_2
    _geom_bond_site_symmetry_2
    _geom_bond_distance
    _geom_bond_publ_flag
    O1 C1 . 1.357(3) ?
    O1 C9 . 1.441(3) ?
    N1 C13 . 1.358(4) ?
    N1 C17 . 1.453(4) ?
    N1 C14 . 1.461(4) ?
    C1 C2 . 1.352(4) ?
    C1 C6 . 1.420(4) ?
    O2 C6 . 1.363(4) ?
    O2 C7 . 1.434(3) ?
    N2 C15 . 1.452(3) ?
    N2 C16 . 1.462(4) ?
    N2 C18 . 1.470(4) ?
    C2 C3 . 1.396(4) ?
    C2 H2A . 0.9300 ?
    O3 C13 . 1.243(4) ?
    C3 C4 . 1.391(4) ?
    C3 C11 . 1.455(4) ?
    O4 C22 . 1.369(4) ?
    O4 C25 . 1.415(4) ?
    C4 C5 . 1.370(4) ?
    C4 H4A . 0.9300 ?
    O5 C29 . 1.392(4) ?
    O5 C32 . 1.401(4) ?
    C5 C6 . 1.360(4) ?
    C5 H5A . 0.9300 ?
    C7 C8 . 1.480(4) ?
    C7 H7A . 0.9700 ?
    C7 H7B . 0.9700 ?
    C8 H8A . 0.9600 ?
    C8 H8B . 0.9600 ?
    C8 H8C . 0.9600 ?
    C9 C10 . 1.493(4) ?
    C9 H9A . 0.9700 ?
    C9 H9B . 0.9700 ?
    C10 H10A . 0.9600 ?
    C10 H10B . 0.9600 ?
    C10 H10C . 0.9600 ?
    C11 C12 . 1.306(4) ?
    C11 H11A . 0.9300 ?
    C12 C13 . 1.456(4) ?
    C12 H12A . 0.9300 ?
    C14 C15 . 1.514(4) ?
    C14 H14A . 0.9700 ?
    C14 H14B . 0.9700 ?
    C15 H15A . 0.9700 ?
    C15 H15B . 0.9700 ?
    C16 C17 . 1.518(4) ?
    C16 H16A . 0.9700 ?
    C16 H16B . 0.9700 ?
    C17 H17A . 0.9700 ?
    C17 H17B . 0.9700 ?
    C18 C19 . 1.520(4) ?
    C18 C26 . 1.525(4) ?
    C18 H18A . 0.9800 ?
    C19 C20 . 1.366(4) ?
    C19 C24 . 1.380(4) ?
    C20 C21 . 1.393(4) ?
    C20 H20A . 0.9300 ?
    C21 C22 . 1.371(4) ?
    C21 H21A . 0.9300 ?
    C22 C23 . 1.371(5) ?
    C23 C24 . 1.373(4) ?
    C23 H23A . 0.9300 ?
    C24 H24A . 0.9300 ?
    C25 H25A . 0.9600 ?
    C25 H25B . 0.9600 ?
    C25 H25C . 0.9600 ?
    C26 C27 . 1.360(4) ?
    C26 C31 . 1.393(4) ?
    C27 C28 . 1.372(4) ?
    C27 H27A . 0.9300 ?
    C28 C29 . 1.364(5) ?
    C28 H28A . 0.9300 ?
    C29 C30 . 1.362(4) ?
    C30 C31 . 1.368(4) ?
    C30 H30A . 0.9300 ?
    C31 H31A . 0.9300 ?
    C32 H32A . 0.9600 ?
    C32 H32B . 0.9600 ?
    C32 H32C . 0.9600 ?
    O6 C34 . 1.533(10) ?
    O6 H6A . 0.8200 ?
    C33 C34 . 1.405(7) ?
    C33 H33A . 0.9600 ?
    C33 H33B . 0.9600 ?
    C33 H33C . 0.9600 ?
    C34 H34C . 0.9700 ?
    C34 H34D . 0.9700 ?
    O7 C36 . 1.459(10) ?
    O7 H7C . 0.8200 ?
    C36 C35 . 1.409(8) ?
    C36 H36A . 0.9700 ?
    C36 H36B . 0.9700 ?
    C35 H35A . 0.9600 ?
    C35 H35B . 0.9600 ?
    C35 H35C . 0.9600 ?
loop_
    _geom_angle_atom_site_label_1
    _geom_angle_atom_site_label_2
    _geom_angle_atom_site_label_3
    _geom_angle_site_symmetry_1
    _geom_angle_site_symmetry_3
    _geom_angle
    _geom_angle_publ_flag
    C1 O1 C9 . . 117.0(2) ?
    C13 N1 C17 . . 121.6(3) ?
    C13 N1 C14 . . 126.5(3) ?
    C17 N1 C14 . . 111.9(2) ?
    C2 C1 O1 . . 125.7(3) ?
    C2 C1 C6 . . 119.4(3) ?
    O1 C1 C6 . . 114.8(3) ?
    C6 O2 C7 . . 117.1(3) ?
    C15 N2 C16 . . 108.0(2) ?
    C15 N2 C18 . . 112.1(2) ?
    C16 N2 C18 . . 111.6(2) ?
    C1 C2 C3 . . 122.4(3) ?
    C1 C2 H2A . . 118.8 ?
    C3 C2 H2A . . 118.8 ?
    C4 C3 C2 . . 116.7(3) ?
    C4 C3 C11 . . 119.5(3) ?
    C2 C3 C11 . . 123.8(3) ?
    C22 O4 C25 . . 117.5(3) ?
    C5 C4 C3 . . 121.9(3) ?
    C5 C4 H4A . . 119.0 ?
    C3 C4 H4A . . 119.0 ?
    C29 O5 C32 . . 117.8(3) ?
    C6 C5 C4 . . 120.6(3) ?
    C6 C5 H5A . . 119.7 ?
    C4 C5 H5A . . 119.7 ?
    C5 C6 O2 . . 124.9(3) ?
    C5 C6 C1 . . 118.9(3) ?
    O2 C6 C1 . . 116.2(3) ?
    O2 C7 C8 . . 108.3(3) ?
    O2 C7 H7A . . 110.0 ?
    C8 C7 H7A . . 110.0 ?
    O2 C7 H7B . . 110.0 ?
    C8 C7 H7B . . 110.0 ?
    H7A C7 H7B . . 108.4 ?
    C7 C8 H8A . . 109.5 ?
    C7 C8 H8B . . 109.5 ?
    H8A C8 H8B . . 109.5 ?
    C7 C8 H8C . . 109.5 ?
    H8A C8 H8C . . 109.5 ?
    H8B C8 H8C . . 109.5 ?
    O1 C9 C10 . . 107.5(3) ?
    O1 C9 H9A . . 110.2 ?
    C10 C9 H9A . . 110.2 ?
    O1 C9 H9B . . 110.2 ?
    C10 C9 H9B . . 110.2 ?
    H9A C9 H9B . . 108.5 ?
    C9 C10 H10A . . 109.5 ?
    C9 C10 H10B . . 109.5 ?
    H10A C10 H10B . . 109.5 ?
    C9 C10 H10C . . 109.5 ?
    H10A C10 H10C . . 109.5 ?
    H10B C10 H10C . . 109.5 ?
    C12 C11 C3 . . 129.4(3) ?
    C12 C11 H11A . . 115.3 ?
    C3 C11 H11A . . 115.3 ?
    C11 C12 C13 . . 120.8(3) ?
    C11 C12 H12A . . 119.6 ?
    C13 C12 H12A . . 119.6 ?
    O3 C13 N1 . . 118.7(3) ?
    O3 C13 C12 . . 121.2(3) ?
    N1 C13 C12 . . 120.0(3) ?
    N1 C14 C15 . . 110.5(3) ?
    N1 C14 H14A . . 109.5 ?
    C15 C14 H14A . . 109.5 ?
    N1 C14 H14B . . 109.5 ?
    C15 C14 H14B . . 109.5 ?
    H14A C14 H14B . . 108.1 ?
    N2 C15 C14 . . 111.0(3) ?
    N2 C15 H15A . . 109.4 ?
    C14 C15 H15A . . 109.4 ?
    N2 C15 H15B . . 109.4 ?
    C14 C15 H15B . . 109.4 ?
    H15A C15 H15B . . 108.0 ?
    N2 C16 C17 . . 111.2(3) ?
    N2 C16 H16A . . 109.4 ?
    C17 C16 H16A . . 109.4 ?
    N2 C16 H16B . . 109.4 ?
    C17 C16 H16B . . 109.4 ?
    H16A C16 H16B . . 108.0 ?
    N1 C17 C16 . . 110.3(3) ?
    N1 C17 H17A . . 109.6 ?
    C16 C17 H17A . . 109.6 ?
    N1 C17 H17B . . 109.6 ?
    C16 C17 H17B . . 109.6 ?
    H17A C17 H17B . . 108.1 ?
    N2 C18 C19 . . 112.0(3) ?
    N2 C18 C26 . . 111.4(3) ?
    C19 C18 C26 . . 110.1(2) ?
    N2 C18 H18A . . 107.7 ?
    C19 C18 H18A . . 107.7 ?
    C26 C18 H18A . . 107.7 ?
    C20 C19 C24 . . 118.5(3) ?
    C20 C19 C18 . . 121.8(3) ?
    C24 C19 C18 . . 119.6(3) ?
    C19 C20 C21 . . 120.3(3) ?
    C19 C20 H20A . . 119.8 ?
    C21 C20 H20A . . 119.8 ?
    C22 C21 C20 . . 120.5(3) ?
    C22 C21 H21A . . 119.7 ?
    C20 C21 H21A . . 119.7 ?
    O4 C22 C21 . . 115.6(4) ?
    O4 C22 C23 . . 125.3(4) ?
    C21 C22 C23 . . 119.1(4) ?
    C22 C23 C24 . . 120.2(4) ?
    C22 C23 H23A . . 119.9 ?
    C24 C23 H23A . . 119.9 ?
    C23 C24 C19 . . 121.3(4) ?
    C23 C24 H24A . . 119.4 ?
    C19 C24 H24A . . 119.4 ?
    O4 C25 H25A . . 109.5 ?
    O4 C25 H25B . . 109.5 ?
    H25A C25 H25B . . 109.5 ?
    O4 C25 H25C . . 109.5 ?
    H25A C25 H25C . . 109.5 ?
    H25B C25 H25C . . 109.5 ?
    C27 C26 C31 . . 118.5(3) ?
    C27 C26 C18 . . 120.8(3) ?
    C31 C26 C18 . . 120.6(3) ?
    C26 C27 C28 . . 120.9(3) ?
    C26 C27 H27A . . 119.6 ?
    C28 C27 H27A . . 119.6 ?
    C29 C28 C27 . . 120.3(3) ?
    C29 C28 H28A . . 119.9 ?
    C27 C28 H28A . . 119.9 ?
    C30 C29 C28 . . 119.7(3) ?
    C30 C29 O5 . . 115.6(3) ?
    C28 C29 O5 . . 124.7(3) ?
    C29 C30 C31 . . 120.3(3) ?
    C29 C30 H30A . . 119.8 ?
    C31 C30 H30A . . 119.8 ?
    C30 C31 C26 . . 120.3(3) ?
    C30 C31 H31A . . 119.9 ?
    C26 C31 H31A . . 119.9 ?
    O5 C32 H32A . . 109.5 ?
    O5 C32 H32B . . 109.5 ?
    H32A C32 H32B . . 109.5 ?
    O5 C32 H32C . . 109.5 ?
    H32A C32 H32C . . 109.5 ?
    H32B C32 H32C . . 109.5 ?
    C34 O6 H6A . . 109.5 ?
    C34 C33 H33A . . 109.5 ?
    C34 C33 H33B . . 109.5 ?
    H33A C33 H33B . . 109.5 ?
    C34 C33 H33C . . 109.5 ?
    H33A C33 H33C . . 109.5 ?
    H33B C33 H33C . . 109.5 ?
    C33 C34 O6 . . 92.2(8) ?
    C33 C34 H34C . . 113.3 ?
    O6 C34 H34C . . 113.3 ?
    C33 C34 H34D . . 113.3 ?
    O6 C34 H34D . . 113.3 ?
    H34C C34 H34D . . 110.6 ?
    C36 O7 H7C . . 109.5 ?
    C35 C36 O7 . . 102.2(9) ?
    C35 C36 H36A . . 111.3 ?
    O7 C36 H36A . . 111.3 ?
    C35 C36 H36B . . 111.3 ?
    O7 C36 H36B . . 111.3 ?
    H36A C36 H36B . . 109.2 ?
    C36 C35 H35A . . 109.5 ?
    C36 C35 H35B . . 109.5 ?
    H35A C35 H35B . . 109.5 ?
    C36 C35 H35C . . 109.5 ?
    H35A C35 H35C . . 109.5 ?
    H35B C35 H35C . . 109.5 ?
loop_
    _geom_torsion_atom_site_label_1
    _geom_torsion_atom_site_label_2
    _geom_torsion_atom_site_label_3
    _geom_torsion_atom_site_label_4
    _geom_torsion_site_symmetry_1
    _geom_torsion_site_symmetry_2
    _geom_torsion_site_symmetry_3
    _geom_torsion_site_symmetry_4
    _geom_torsion
    _geom_torsion_publ_flag
    C9 O1 C1 C2 . . . . 9.1(5) ?
    C9 O1 C1 C6 . . . . -169.3(3) ?
    O1 C1 C2 C3 . . . . -179.8(3) ?
    C6 C1 C2 C3 . . . . -1.5(5) ?
    C1 C2 C3 C4 . . . . 0.4(5) ?
    C1 C2 C3 C11 . . . . 178.0(3) ?
    C2 C3 C4 C5 . . . . -0.2(5) ?
    C11 C3 C4 C5 . . . . -177.9(3) ?
    C3 C4 C5 C6 . . . . 1.1(6) ?
    C4 C5 C6 O2 . . . . 178.0(3) ?
    C4 C5 C6 C1 . . . . -2.2(5) ?
    C7 O2 C6 C5 . . . . -7.3(5) ?
    C7 O2 C6 C1 . . . . 172.9(3) ?
    C2 C1 C6 C5 . . . . 2.4(5) ?
    O1 C1 C6 C5 . . . . -179.2(3) ?
    C2 C1 C6 O2 . . . . -177.8(3) ?
    O1 C1 C6 O2 . . . . 0.6(4) ?
    C6 O2 C7 C8 . . . . -174.7(3) ?
    C1 O1 C9 C10 . . . . 174.0(3) ?
    C4 C3 C11 C12 . . . . 171.2(3) ?
    C2 C3 C11 C12 . . . . -6.3(6) ?
    C3 C11 C12 C13 . . . . -180.0(3) ?
    C17 N1 C13 O3 . . . . -0.3(5) ?
    C14 N1 C13 O3 . . . . -178.8(3) ?
    C17 N1 C13 C12 . . . . 178.3(3) ?
    C14 N1 C13 C12 . . . . -0.2(5) ?
    C11 C12 C13 O3 . . . . 7.8(5) ?
    C11 C12 C13 N1 . . . . -170.8(3) ?
    C13 N1 C14 C15 . . . . 124.4(3) ?
    C17 N1 C14 C15 . . . . -54.2(4) ?
    C16 N2 C15 C14 . . . . -60.2(3) ?
    C18 N2 C15 C14 . . . . 176.4(3) ?
    N1 C14 C15 N2 . . . . 57.9(3) ?
    C15 N2 C16 C17 . . . . 60.1(3) ?
    C18 N2 C16 C17 . . . . -176.2(2) ?
    C13 N1 C17 C16 . . . . -124.8(3) ?
    C14 N1 C17 C16 . . . . 53.9(4) ?
    N2 C16 C17 N1 . . . . -57.4(3) ?
    C15 N2 C18 C19 . . . . -55.2(3) ?
    C16 N2 C18 C19 . . . . -176.5(2) ?
    C15 N2 C18 C26 . . . . -179.0(3) ?
    C16 N2 C18 C26 . . . . 59.7(3) ?
    N2 C18 C19 C20 . . . . -44.4(4) ?
    C26 C18 C19 C20 . . . . 80.2(4) ?
    N2 C18 C19 C24 . . . . 140.3(3) ?
    C26 C18 C19 C24 . . . . -95.1(3) ?
    C24 C19 C20 C21 . . . . 0.0(4) ?
    C18 C19 C20 C21 . . . . -175.3(3) ?
    C19 C20 C21 C22 . . . . 0.8(5) ?
    C25 O4 C22 C21 . . . . -179.2(3) ?
    C25 O4 C22 C23 . . . . 2.0(5) ?
    C20 C21 C22 O4 . . . . 179.7(3) ?
    C20 C21 C22 C23 . . . . -1.4(5) ?
    O4 C22 C23 C24 . . . . -179.9(3) ?
    C21 C22 C23 C24 . . . . 1.3(5) ?
    C22 C23 C24 C19 . . . . -0.6(5) ?
    C20 C19 C24 C23 . . . . -0.1(5) ?
    C18 C19 C24 C23 . . . . 175.3(3) ?
    N2 C18 C26 C27 . . . . -137.3(3) ?
    C19 C18 C26 C27 . . . . 97.8(4) ?
    N2 C18 C26 C31 . . . . 46.5(4) ?
    C19 C18 C26 C31 . . . . -78.3(4) ?
    C31 C26 C27 C28 . . . . 0.2(5) ?
    C18 C26 C27 C28 . . . . -176.1(3) ?
    C26 C27 C28 C29 . . . . -0.7(5) ?
    C27 C28 C29 C30 . . . . 0.6(5) ?
    C27 C28 C29 O5 . . . . 178.8(3) ?
    C32 O5 C29 C30 . . . . -173.3(3) ?
    C32 O5 C29 C28 . . . . 8.4(5) ?
    C28 C29 C30 C31 . . . . 0.1(5) ?
    O5 C29 C30 C31 . . . . -178.3(3) ?
    C29 C30 C31 C26 . . . . -0.6(5) ?
    C27 C26 C31 C30 . . . . 0.5(5) ?
    C18 C26 C31 C30 . . . . 176.8(3) ?
loop_
    _geom_hbond_atom_site_label_D
    _geom_hbond_atom_site_label_H
    _geom_hbond_atom_site_label_A
    _geom_hbond_site_symmetry_A
    _geom_hbond_distance_DH
    _geom_hbond_distance_HA
    _geom_hbond_distance_DA
    _geom_hbond_angle_DHA
    O6 H6A O3 . 0.82 1.97 2.699(4) 146.9
    O7 H7C O6 . 0.82 1.91 2.730(6) 177.5
    C14 H14A O7 2_666 0.97 2.54 3.436(7) 153
    C32 H32A O4 1_455 0.96 2.57 3.258(6) 129
data_global
_journal_date_recd_electronic     2011-12-24
_journal_date_accepted     2011-12-26
_journal_name_full     'Acta Crystallographica, Section E'
_journal_year     2012
_journal_volume     68
_journal_issue      2
_journal_page_first     o298
_journal_page_last     o298
_journal_paper_category     QO
_journal_paper_doi     10.1107/S1600536811055796
_journal_coeditor_code     CV5226
_publ_contact_author_name     'Wu, Bin'
_publ_contact_author_address
;
School of Pharmacy
Nanjing Medical University
Hanzhong Road No.140 Nanjing
Nanjing 210029
People's Republic of China
;
_publ_contact_author_email     wubin@njmu.edu.cn
_publ_contact_author_fax     '86 25 86863165'
_publ_contact_author_phone     '86 25 86862763'
_publ_section_title
;\
(<i>E</i>)-1-{4-[Bis(4-methoxyphenyl)methyl]piperazin-1-yl}-3-(3,4-\
diethoxyphenyl)prop-2-en-1-one ethanol disolvate
;
loop_
    _publ_author_name
    _publ_author_address
    'Zhong, Yan'
;
School of Chemistry and Chemical Engineering
Southeast University
Sipailou No. 2 Nanjing
Nanjing 210096
People's Republic of China
;
    'Zhang, XiaoPing'
;
Centre of Laboratory Animals
Nanjing medical University
Hanzhong Road No. 140 Nanjing
Nanjing 210029
People's Republic of China
;
    'Wu, Bin*'
;
School of Pharmacy
Nanjing Medical University
Hanzhong Road No. 140 Nanjing
Nanjing 210029
People's Republic of China
;
