# Supplementary material for: (E)-1-{4-[Bis(4-meth­oxy­phen­yl)meth­yl]piperazin-1-yl}-3-(3,4-dieth­oxy­phen­yl)prop-2-en-1-one ethanol disolvate
Source: Acta Crystallogr Sect E Struct Rep Online. 2012 Jan 7;68(Pt 2):o298. doi: 10.1107/S1600536811055796 (PMC3274991; doi:10.1107/S1600536811055796)
Supplement: Supplementary file 2 [file e-68-0o298-Isup2.hkl]

# 
# h,k,l, Fc-squared, Fo-squared, sigma(Fo-squared) and status flag 
# 
data_I
_shelx_title ' X in P-1' 
_shelx_refln_list_code          4 
_shelx_F_calc_maximum      197.31 
_exptl_crystal_F_000       672.00 
_reflns_d_resolution_high  0.8294 
 
loop_ 
 _symmetry_equiv_pos_as_xyz 
 'x, y, z' 
 '-x, -y, -z' 
 
_cell_length_a    12.5110 
_cell_length_b    12.5640 
_cell_length_c    13.6010 
_cell_angle_alpha  88.130 
_cell_angle_beta   70.620 
_cell_angle_gamma  65.840 
 
_shelx_F_squared_multiplier     1.000 
 
loop_ 
 _refln_index_h 
 _refln_index_k 
 _refln_index_l 
 _refln_F_squared_calc 
 _refln_F_squared_meas 
 _refln_F_squared_sigma 
 _refln_observed_status 
   1   0   0     9939.47    10073.15     95.83 o 
   2   0   0      167.72      196.84      4.43 o 
   3   0   0     1142.54     1035.75     11.60 o 
   4   0   0      463.41      534.54      9.89 o 
   5   0   0      640.68      733.73     13.16 o 
   6   0   0       60.34       57.14      6.58 o 
   7   0   0        0.89        0.31      5.78 o 
   8   0   0        0.13       12.70      7.40 o 
   9   0   0       37.35       18.75      8.90 o 
  10   0   0        2.22        8.68      8.68 o 
  11   0   0        2.18        4.22      9.05 o 
  12   0   0        0.12        3.27      8.99 o 
 -12   1   0        0.25        4.08      8.34 o 
 -11   1   0        0.23        7.37      9.00 o 
 -10   1   0       16.95       14.20      9.95 o 
  -9   1   0       56.18       70.77      9.67 o 
  -8   1   0       19.62       21.06      7.93 o 
  -7   1   0       28.57       27.93      7.57 o 
  -6   1   0      233.32      270.13     10.39 o 
  -5   1   0     3447.54     3687.94     30.38 o 
  -4   1   0      640.44      718.73     12.08 o 
  -3   1   0      160.20      158.00      5.72 o 
  -2   1   0     8018.25     7448.48    118.68 o 
  -1   1   0      103.88      110.08      3.32 o 
   0   1   0      621.75      561.64      3.41 o 
   1   1   0      252.87      248.25      3.29 o 
   2   1   0      641.56      707.09      7.20 o 
   3   1   0     1182.98     1262.05     11.88 o 
   4   1   0      114.42      125.68      5.21 o 
   5   1   0      116.62      109.03      6.90 o 
   6   1   0      598.97      637.89     13.32 o 
   7   1   0        0.09        1.15      5.35 o 
   8   1   0        0.10       13.11      6.16 o 
   9   1   0        0.74       12.14      7.60 o 
  10   1   0       26.54       17.13      8.17 o 
  11   1   0        0.17        0.00      8.01 o 
  12   1   0        0.95        1.61      8.17 o 
  13   1   0        1.05        1.63      8.64 o 
 -11   2   0        0.83        6.28      8.45 o 
 -10   2   0       21.79       11.85      9.71 o 
  -9   2   0        9.38        4.92      8.64 o 
  -8   2   0        1.08        5.20      7.66 o 
  -7   2   0        0.45        3.30      7.12 o 
  -6   2   0      350.28      412.05     12.98 o 
  -5   2   0      171.92      179.43      8.68 o 
  -4   2   0       28.79       25.53      4.87 o 
  -3   2   0       25.43       25.95      3.87 o 
  -2   2   0      704.92      642.38      9.61 o 
  -1   2   0    15008.25    15310.76    174.10 o 
   0   2   0     1341.92     1606.90      7.90 o 
   1   2   0     3333.55     3357.74     53.91 o 
   2   2   0     3042.93     3001.06     64.85 o 
   3   2   0      321.01      282.77      6.28 o 
   4   2   0     1369.26     1352.08     14.07 o 
   5   2   0      197.53      189.37      6.74 o 
   6   2   0      470.39      486.50     11.40 o 
   7   2   0      300.78      290.37     10.55 o 
   8   2   0        8.45       10.45      6.22 o 
   9   2   0        8.75        9.63      7.36 o 
  10   2   0        0.93        7.98      7.98 o 
  11   2   0        1.20        1.50      8.74 o 
  12   2   0        0.81        1.08      8.47 o 
  13   2   0        6.21       21.32      9.18 o 
 -11   3   0        0.45        8.45      9.10 o 
 -10   3   0        3.64        2.21      8.92 o 
  -9   3   0        1.32        3.62      8.89 o 
  -8   3   0       22.49       24.42      8.06 o 
  -7   3   0       60.43       67.46      9.52 o 
  -6   3   0       73.61       78.98      8.07 o 
  -5   3   0       11.78        8.86      5.23 o 
  -4   3   0       56.71       47.79      6.07 o 
  -3   3   0      248.16      235.82      7.96 o 
  -2   3   0      440.77      445.85      9.11 o 
  -1   3   0       89.71       89.19      4.85 o 
   0   3   0      820.44      831.34      7.68 o 
   1   3   0     5036.85     5170.46    104.49 o 
   2   3   0     7916.64     8729.71    125.35 o 
   3   3   0     1052.55     1116.50     11.74 o 
   4   3   0      118.44      116.40      5.11 o 
   5   3   0        0.70        7.61      3.50 o 
   6   3   0       15.98       25.52      4.50 o 
   7   3   0        7.61        6.02      4.86 o 
   8   3   0       66.38       78.71      8.21 o 
   9   3   0       98.82       93.23      9.52 o 
  10   3   0       58.22       50.44     10.17 o 
  11   3   0       10.87        9.09      8.02 o 
  12   3   0       12.88       23.22      8.21 o 
  13   3   0        8.18       10.61      8.56 o 
 -10   4   0        0.73        6.12      8.47 o 
  -9   4   0        0.29        9.05      8.93 o 
  -8   4   0        8.20       10.80      8.78 o 
  -7   4   0        0.10        2.65      8.02 o 
  -6   4   0        1.21        8.07      8.07 o 
  -5   4   0        0.17        2.93      6.36 o 
  -4   4   0        4.28        5.50      4.50 o 
  -3   4   0        0.06        6.90      4.56 o 
  -2   4   0        0.56        8.29      3.64 o 
  -1   4   0       64.60       71.48      4.90 o 
   0   4   0      266.85      284.60      5.19 o 
   1   4   0      136.64      144.94      5.77 o 
   2   4   0      809.96      801.80      9.23 o 
   3   4   0        0.47        1.80      2.83 o 
   4   4   0      471.75      498.87      9.48 o 
   5   4   0        0.38        3.84      3.84 o 
   6   4   0       34.95       39.79      5.40 o 
   7   4   0        0.23        2.63      4.98 o 
   8   4   0        5.23       13.65      6.06 o 
   9   4   0       10.73        7.62      7.32 o 
  10   4   0      155.27      168.55     12.40 o 
  11   4   0        7.71       26.75      8.78 o 
  12   4   0       19.06       19.85      9.92 o 
  13   4   0        5.85        4.78      9.03 o 
  14   4   0        0.57        2.62      7.96 o 
 -10   5   0        0.01        6.57      8.72 o 
  -9   5   0        0.29        0.55      8.31 o 
  -8   5   0        0.04        0.53      8.47 o 
  -7   5   0        0.01        4.23      8.22 o 
  -6   5   0       39.20       51.12      8.87 o 
  -5   5   0       41.26       58.26      9.09 o 
  -4   5   0       13.66       22.45      6.68 o 
  -3   5   0        0.62        1.33      5.44 o 
  -2   5   0        4.38        4.66      4.66 o 
  -1   5   0        0.53        3.48      3.87 o 
   0   5   0      360.07      360.07      6.42 o 
   1   5   0      249.00      270.12      7.74 o 
   2   5   0      810.03      760.68     12.67 o 
   3   5   0       86.39       73.79      4.94 o 
   4   5   0      349.21      353.68      8.52 o 
   5   5   0        5.41        7.62      4.07 o 
   6   5   0       59.13       53.16      5.69 o 
   7   5   0       53.92       57.86      6.59 o 
   8   5   0       48.38       49.31      8.18 o 
   9   5   0        1.75       18.60      6.91 o 
  10   5   0        5.31       14.61      8.30 o 
  11   5   0       66.06       94.06     11.30 o 
  12   5   0       26.73       35.84      9.65 o 
  13   5   0        8.40        7.93      8.72 o 
  14   5   0        1.23       16.22      7.39 o 
  -9   6   0        0.14        6.52      7.95 o 
  -8   6   0        3.17       11.16      9.05 o 
  -7   6   0        0.25        2.97      8.06 o 
  -6   6   0        2.15        6.87      7.64 o 
  -5   6   0        7.62        1.20      8.75 o 
  -4   6   0       64.89       79.90      9.93 o 
  -3   6   0       48.87       64.35      7.56 o 
  -2   6   0        6.08        6.06      6.06 o 
  -1   6   0        4.84        2.50      4.79 o 
   0   6   0      256.87      262.64      9.57 o 
   1   6   0       30.49       35.38      5.34 o 
   2   6   0      513.41      461.53     11.52 o 
   3   6   0      161.84      147.25      6.97 o 
   4   6   0     1141.64     1325.86     16.98 o 
   5   6   0        3.12        3.90      4.37 o 
   6   6   0      281.54      287.83     10.08 o 
   7   6   0      217.00      232.86      9.92 o 
   8   6   0       14.20        7.44      6.39 o 
   9   6   0        7.76       20.73      7.52 o 
  10   6   0        2.16        0.83      7.95 o 
  11   6   0       22.22       20.96      8.41 o 
  12   6   0        3.90        6.53      9.28 o 
  13   6   0        0.67        8.16      8.16 o 
  14   6   0        0.44        3.18      8.62 o 
  -8   7   0        0.00        2.15      8.45 o 
  -7   7   0        0.32        0.49      8.07 o 
  -6   7   0        3.91        6.36      7.98 o 
  -5   7   0       82.30       58.58     11.68 o 
  -4   7   0        4.87       20.79      8.88 o 
  -3   7   0        0.03        5.12      7.42 o 
  -2   7   0       30.97       22.87      7.36 o 
  -1   7   0        1.66       11.21      5.56 o 
   0   7   0      577.99      637.37     10.49 o 
   1   7   0      343.69      392.87     11.71 o 
   2   7   0      806.62      837.46     16.54 o 
   3   7   0      113.21       96.19      6.37 o 
   4   7   0       47.78       52.65      5.34 o 
   5   7   0       17.23       19.86      5.72 o 
   6   7   0       46.81       60.86      6.54 o 
   7   7   0        0.83        1.81      5.88 o 
   8   7   0        1.64        0.00      6.83 o 
   9   7   0       31.29       35.58      8.54 o 
  10   7   0        0.05        2.13      7.66 o 
  11   7   0       41.58       39.08      9.99 o 
  12   7   0      103.03      104.39     13.15 o 
  13   7   0        4.95       12.12      9.25 o 
  14   7   0        6.26        4.73      7.90 o 
  -7   8   0        0.00        0.00      8.66 o 
  -6   8   0       41.19       58.50      9.23 o 
  -5   8   0       52.99       75.72      9.96 o 
  -4   8   0        7.59        5.88      8.26 o 
  -3   8   0      225.16      249.25     13.84 o 
  -2   8   0       16.21       31.67      7.31 o 
  -1   8   0        2.32        4.50      7.12 o 
   0   8   0      110.36      112.89      6.55 o 
   1   8   0       67.59       80.27      8.09 o 
   2   8   0      396.36      415.46     13.49 o 
   3   8   0       99.09      104.32      8.81 o 
   4   8   0      120.23      108.95      8.11 o 
   5   8   0        4.78        3.01      5.54 o 
   6   8   0       61.73       64.81      7.48 o 
   7   8   0       24.44       38.39      7.78 o 
   8   8   0        0.00        3.23      7.37 o 
   9   8   0        1.46        0.81      7.90 o 
  10   8   0       50.62       65.63     10.05 o 
  11   8   0       40.69       50.32      9.94 o 
  12   8   0        0.74        2.58      9.45 o 
  13   8   0        1.41        9.03      9.03 o 
  14   8   0        0.35        0.52      7.53 o 
  -6   9   0        6.29        6.26      8.37 o 
  -5   9   0       18.55       10.66      8.95 o 
  -4   9   0        0.28        4.35      9.28 o 
  -3   9   0       64.11       49.10      9.84 o 
  -2   9   0      183.06      196.76     13.09 o 
  -1   9   0       80.73       66.45      9.62 o 
   0   9   0       98.27      102.20      7.05 o 
   1   9   0        6.89       12.09      6.93 o 
   2   9   0      276.25      338.96     13.55 o 
   3   9   0        6.80       15.62      7.67 o 
   4   9   0       13.58        8.22      6.59 o 
   5   9   0        0.41        3.80      6.40 o 
   6   9   0      304.81      323.74     13.19 o 
   7   9   0        3.07        4.60      7.52 o 
   8   9   0       37.25       47.29      8.46 o 
   9   9   0        9.88       15.92      7.29 o 
  10   9   0        6.20        6.38      8.92 o 
  11   9   0       33.26       27.43     10.97 o 
  12   9   0        0.05        5.69      8.49 o 
  13   9   0        0.00        5.85      8.85 o 
  -5  10   0        4.07        8.20      8.79 o 
  -4  10   0        4.61        6.58      9.24 o 
  -3  10   0       37.32       39.45      9.55 o 
  -2  10   0        1.42       18.58      7.07 o 
  -1  10   0        1.26        8.23      8.23 o 
   0  10   0       46.62       62.34      6.64 o 
   1  10   0       30.71       37.27      8.89 o 
   2  10   0       10.15       12.80      8.04 o 
   3  10   0       31.25       28.80      9.56 o 
   4  10   0        6.39        6.36      8.61 o 
   5  10   0        4.60        3.00      7.91 o 
   6  10   0      113.47      102.08      9.79 o 
   7  10   0       28.47       32.25      7.95 o 
   8  10   0       12.85        7.40      7.85 o 
   9  10   0       26.98        8.82      8.71 o 
  10  10   0       11.34        5.18      8.69 o 
  11  10   0       12.22        6.03      9.65 o 
  12  10   0        0.52        7.30      9.02 o 
  13  10   0        0.84       15.40      8.22 o 
  -4  11   0        6.25        8.10      8.38 o 
  -3  11   0       13.06       18.61      8.98 o 
  -2  11   0        5.29       20.16      7.41 o 
  -1  11   0        8.95       11.88      8.27 o 
   0  11   0        7.50        2.36      9.21 o 
   1  11   0        0.14        2.70      7.88 o 
   2  11   0       20.00        6.67      8.39 o 
   3  11   0        0.18        7.65      8.09 o 
   4  11   0        8.02       21.74      8.77 o 
   5  11   0        8.36       16.70      7.83 o 
   6  11   0       52.27       62.32      9.19 o 
   7  11   0       94.62       91.34     11.00 o 
   8  11   0        9.72       10.48      8.22 o 
   9  11   0        0.03        8.70      8.70 o 
  10  11   0        0.83       13.16      8.26 o 
  11  11   0       16.09       39.27      9.00 o 
  12  11   0       30.87       35.18      9.90 o 
  13  11   0        9.31        3.69      9.26 o 
  -3  12   0        0.05        3.49      8.06 o 
  -2  12   0        2.72        1.01      8.34 o 
  -1  12   0        4.17        0.00      8.39 o 
   0  12   0        0.00        5.68      5.76 o 
   1  12   0        2.10        0.49      8.32 o 
   2  12   0        0.01        6.23      8.43 o 
   3  12   0        1.76       14.58      8.09 o 
   4  12   0        3.34        3.24      1.00 o 
   5  12   0        1.96        0.93      7.90 o 
   6  12   0        2.73        8.61      8.61 o 
   7  12   0       95.53       93.84     10.71 o 
   8  12   0        7.24       15.20      8.48 o 
   9  12   0        4.66        2.39      8.58 o 
  10  12   0        1.47        3.00      8.48 o 
  11  12   0        1.45       10.82      8.31 o 
  12  12   0        0.00        4.69      8.74 o 
  -1  13   0        9.46       10.88      8.34 o 
   0  13   0        1.60        2.11      6.01 o 
   1  13   0        0.22        8.45      8.45 o 
   2  13   0        5.53        7.02      8.81 o 
   3  13   0        0.63       16.81      8.22 o 
   4  13   0        0.16        6.91      8.54 o 
   5  13   0        1.70       12.37      8.69 o 
   6  13   0        0.47        8.65      8.65 o 
   7  13   0        1.01        8.63      8.63 o 
   8  13   0        2.40        5.28      8.37 o 
   9  13   0        1.33        2.46      8.61 o 
  10  13   0        0.23        7.57      7.87 o 
  11  13   0        0.48        3.06      8.15 o 
   1  14   0       10.39        2.95      8.19 o 
   2  14   0        0.47        8.34      8.34 o 
   3  14   0        2.36        5.64      9.03 o 
   4  14   0        0.34       12.85      8.41 o 
   5  14   0        1.16        3.99      8.96 o 
   6  14   0        0.08        3.79      7.64 o 
   7  14   0       10.96       18.94      8.98 o 
   8  14   0        5.31        9.78      8.41 o 
   9  14   0        2.48       12.76      7.76 o 
  10  14   0        0.04        1.99      8.39 o 
   5  15   0        1.26        7.68      9.36 o 
   6  15   0        0.48        8.38      9.85 o 
   7  15   0        1.60        4.27      7.48 o 
  -6 -15   1        4.31        3.94      8.70 o 
  -5 -15   1        0.53        7.34      9.60 o 
  -9 -14   1        0.39        5.26      6.31 o 
  -8 -14   1        5.56        9.51      8.24 o 
  -7 -14   1        7.89        0.49      8.89 o 
  -6 -14   1        3.35        0.48      8.13 o 
  -5 -14   1        1.31        8.48     10.28 o 
  -4 -14   1        0.53        9.23      9.23 o 
  -3 -14   1        1.21        6.40      6.73 o 
  -2 -14   1        0.19        5.14      5.66 o 
  -1 -14   1        1.24        5.47      5.72 o 
 -11 -13   1       11.66        9.06      5.41 o 
 -10 -13   1        1.52        0.31      5.09 o 
  -9 -13   1        0.59        5.08      6.32 o 
  -8 -13   1        0.60        0.86      7.10 o 
  -7 -13   1       94.28       91.86     11.15 o 
  -6 -13   1       20.77       31.59      7.78 o 
  -5 -13   1        8.37       15.43     10.07 o 
  -4 -13   1        7.01       15.52     10.15 o 
  -3 -13   1        1.33        3.74      7.63 o 
  -2 -13   1        4.30        5.14      6.94 o 
  -1 -13   1       14.55        1.46      5.95 o 
   0 -13   1        0.91        4.26      4.26 o 
   1 -13   1        2.82        7.90      5.94 o 
 -12 -12   1       11.90       11.62      5.68 o 
 -11 -12   1        5.98        5.63      5.85 o 
 -10 -12   1        4.11        0.34      5.73 o 
  -9 -12   1       11.26       14.02      6.06 o 
  -8 -12   1       13.46       10.16      7.58 o 
  -7 -12   1        0.04        8.86      8.86 o 
  -6 -12   1        3.16        3.30      8.47 o 
  -5 -12   1        6.38        4.42      8.47 o 
  -4 -12   1        3.76       28.91     10.25 o 
  -3 -12   1       30.60       35.71      9.24 o 
  -2 -12   1       28.71       13.58      7.93 o 
  -1 -12   1       11.59       14.35      6.42 o 
   0 -12   1        1.25        2.72      4.31 o 
   1 -12   1        0.54        6.37      6.37 o 
   2 -12   1        8.75       12.29      6.40 o 
   3 -12   1       17.19       20.10      6.93 o 
 -12 -11   1        5.54        0.34      6.44 o 
 -11 -11   1       11.60        8.32      6.90 o 
 -10 -11   1       10.86        4.74      6.50 o 
  -9 -11   1       18.97       21.44      6.02 o 
  -8 -11   1       63.38       45.22      7.90 o 
  -7 -11   1       72.49       81.29      9.25 o 
  -6 -11   1      175.04      214.49     13.22 o 
  -5 -11   1       49.21       33.35      9.44 o 
  -4 -11   1       10.26       13.41     10.17 o 
  -3 -11   1        6.16        4.56      9.81 o 
  -2 -11   1       11.14        0.44      8.08 o 
  -1 -11   1        4.30        6.80      6.80 o 
   0 -11   1       18.90        9.17      4.89 o 
   1 -11   1        1.69        6.36      6.75 o 
   2 -11   1        0.04        0.76      6.65 o 
   3 -11   1        7.59        1.21      7.14 o 
   4 -11   1        6.54        2.53      6.92 o 
 -13 -10   1       13.29        5.04      6.78 o 
 -12 -10   1       38.73       30.77      7.68 o 
 -11 -10   1       71.18       70.37      8.86 o 
 -10 -10   1       51.23       41.17      7.94 o 
  -9 -10   1        5.15        3.33      5.72 o 
  -8 -10   1        4.31        0.67      6.57 o 
  -7 -10   1       34.18       46.38      8.03 o 
  -6 -10   1       15.15       17.20      9.08 o 
  -5 -10   1       57.90       61.67      8.86 o 
  -4 -10   1        1.28        9.04      9.04 o 
  -3 -10   1        4.39       13.23      9.76 o 
  -2 -10   1       28.32       31.51      8.48 o 
  -1 -10   1       28.44       23.16      8.19 o 
   0 -10   1       36.02       20.65      5.17 o 
   1 -10   1       19.07       12.58      7.29 o 
   2 -10   1        8.61        6.08      6.87 o 
   3 -10   1       23.49       22.76      8.06 o 
   4 -10   1       11.61        7.34      8.11 o 
   5 -10   1       19.09       13.60      8.53 o 
 -13  -9   1       18.87       11.48      7.72 o 
 -12  -9   1       11.28       18.13      7.62 o 
 -11  -9   1        2.19        4.06      6.83 o 
 -10  -9   1        7.00        5.91      6.63 o 
  -9  -9   1       58.71       49.33      7.00 o 
  -8  -9   1       46.80       56.34      7.27 o 
  -7  -9   1        0.10        6.59      6.59 o 
  -6  -9   1        0.00        2.43      6.95 o 
  -5  -9   1        2.47        6.45      7.99 o 
  -4  -9   1       17.53       10.98      7.26 o 
  -3  -9   1        4.89        4.60      1.13 o 
  -2  -9   1      121.80      129.43     10.91 o 
  -1  -9   1        0.03        7.26      7.26 o 
   0  -9   1       68.09       67.11      6.00 o 
   1  -9   1        6.36        3.02      6.95 o 
   2  -9   1        3.05        0.35      7.19 o 
   3  -9   1        2.39       10.14      7.29 o 
   4  -9   1       11.46       11.41      7.28 o 
   5  -9   1       11.20        0.44      8.40 o 
   6  -9   1        0.24        2.88      7.71 o 
   7  -9   1        0.26       12.72      6.69 o 
 -13  -8   1        0.06        3.46      6.82 o 
 -12  -8   1        3.43       18.97      7.18 o 
 -11  -8   1        3.69        7.00      7.00 o 
 -10  -8   1        2.00        3.85      5.95 o 
  -9  -8   1        1.98        1.60      6.04 o 
  -8  -8   1       64.44       58.09      7.46 o 
  -7  -8   1       32.18       43.13      6.86 o 
  -6  -8   1       84.59       72.14      8.54 o 
  -5  -8   1        4.56        0.31      6.57 o 
  -4  -8   1        0.84        3.93      6.19 o 
  -3  -8   1      453.99      487.91     15.02 o 
  -2  -8   1      264.79      237.17     13.00 o 
  -1  -8   1        0.67       14.61      6.27 o 
   0  -8   1       41.07       36.80      4.99 o 
   1  -8   1        9.06        0.89      6.48 o 
   2  -8   1      200.01      177.19     10.77 o 
   3  -8   1       27.73       24.68      8.36 o 
   4  -8   1      235.07      213.98     12.06 o 
   5  -8   1       26.46       46.44      8.29 o 
   6  -8   1        1.48       13.43      7.58 o 
   7  -8   1       10.75       17.21      8.56 o 
   8  -8   1        1.98       13.83      7.46 o 
 -13  -7   1        0.09        4.54      6.54 o 
 -12  -7   1        0.19        6.02      7.32 o 
 -11  -7   1       36.88       38.81      8.57 o 
 -10  -7   1       15.75       11.10      6.28 o 
  -9  -7   1        0.43       11.28      5.98 o 
  -8  -7   1        2.86        0.38      5.37 o 
  -7  -7   1       27.52       35.05      5.96 o 
  -6  -7   1      113.44       97.81      7.36 o 
  -5  -7   1        0.43        9.96      5.12 o 
  -4  -7   1      334.46      372.45     11.86 o 
  -3  -7   1      298.83      304.32     10.76 o 
  -2  -7   1      309.00      362.90     12.89 o 
  -1  -7   1     1490.12     1678.13     23.74 o 
   0  -7   1        0.64        6.24      3.74 o 
   1  -7   1       40.99       24.19      6.66 o 
   2  -7   1       10.07        2.05      5.89 o 
   3  -7   1       78.54       82.02      8.40 o 
   4  -7   1      185.70      178.72     11.81 o 
   5  -7   1       63.36       75.27      9.76 o 
   6  -7   1        9.61        8.64      8.64 o 
   7  -7   1        0.06        0.98      8.23 o 
   8  -7   1        1.29        3.69      8.17 o 
 -13  -6   1        0.01        9.02      7.20 o 
 -12  -6   1       75.02       63.31     10.17 o 
 -11  -6   1       38.09       41.08      8.54 o 
 -10  -6   1       25.60       32.02      7.20 o 
  -9  -6   1        4.48        2.95      6.15 o 
  -8  -6   1        7.71        4.01      5.90 o 
  -7  -6   1       29.57       22.90      5.26 o 
  -6  -6   1        9.10        9.18      4.88 o 
  -5  -6   1        1.97        0.22      4.28 o 
  -4  -6   1       59.09       54.65      6.21 o 
  -3  -6   1      407.98      411.69     10.63 o 
  -2  -6   1      635.48      597.51     13.57 o 
  -1  -6   1       29.89       30.06      6.24 o 
   0  -6   1      151.16      171.38      5.71 o 
   1  -6   1       11.98       17.81      4.96 o 
   2  -6   1       18.84       18.10      5.82 o 
   3  -6   1      168.40      155.39      9.62 o 
   4  -6   1        0.60        1.37      6.95 o 
   5  -6   1      416.57      442.30     16.27 o 
   6  -6   1        0.74        0.00      7.66 o 
   7  -6   1       29.78       22.98      9.26 o 
   8  -6   1        5.01        0.51      8.30 o 
   9  -6   1        5.00       19.25      8.72 o 
 -13  -5   1        6.56       17.34      7.19 o 
 -12  -5   1        2.16        7.50      7.76 o 
 -11  -5   1       18.95       26.99      8.10 o 
 -10  -5   1        0.38       13.34      6.64 o 
  -9  -5   1       69.46       69.68      8.61 o 
  -8  -5   1        1.71        1.44      5.60 o 
  -7  -5   1        6.39       14.81      4.77 o 
  -6  -5   1      358.21      376.86     10.29 o 
  -5  -5   1       43.86       45.57      5.06 o 
  -4  -5   1     2479.39     2522.85     22.79 o 
  -3  -5   1       63.82       74.38      5.73 o 
  -2  -5   1     2682.59     2448.86     21.95 o 
  -1  -5   1       36.10       35.92      5.49 o 
   0  -5   1      916.32     1014.77     12.09 o 
   1  -5   1        0.01        0.81      4.55 o 
   2  -5   1        8.34       13.18      4.24 o 
   3  -5   1        1.82        1.54      4.89 o 
   4  -5   1       14.76       14.17      6.50 o 
   5  -5   1       73.88       66.49      8.58 o 
   6  -5   1       44.70       36.62      8.70 o 
   7  -5   1        1.80        7.42      8.22 o 
   8  -5   1        0.01       10.83      8.12 o 
   9  -5   1       15.71       29.79      9.68 o 
  10  -5   1        0.00        0.58      8.52 o 
 -13  -4   1        0.00        5.69      8.38 o 
 -12  -4   1        9.64       18.14      7.82 o 
 -11  -4   1       13.40       11.67      8.43 o 
 -10  -4   1        5.33       14.36      7.71 o 
  -9  -4   1        7.16       18.65      7.51 o 
  -8  -4   1       18.57       19.24      6.40 o 
  -7  -4   1      115.32       98.93      7.26 o 
  -6  -4   1       73.24       84.90      6.46 o 
  -5  -4   1        0.01        2.76      3.70 o 
  -4  -4   1      315.43      331.18      8.48 o 
  -3  -4   1        3.00       10.28      3.89 o 
  -2  -4   1       84.57       72.12      4.71 o 
  -1  -4   1      744.33      708.60     11.64 o 
   0  -4   1      768.34      762.77      9.17 o 
   1  -4   1     1704.72     1677.02     17.95 o 
   2  -4   1      403.48      454.18     10.24 o 
   3  -4   1      186.06      171.04      7.82 o 
   4  -4   1        1.06        0.23      5.00 o 
   5  -4   1        8.92        4.11      6.35 o 
   6  -4   1       67.44       47.01      8.94 o 
   7  -4   1       41.52       57.64      9.22 o 
   8  -4   1        5.43       10.81      8.41 o 
   9  -4   1       16.77       11.34     10.30 o 
  10  -4   1        2.08        2.84      8.93 o 
  11  -4   1        2.37       13.18      8.54 o 
 -13  -3   1        0.21        0.00      8.03 o 
 -12  -3   1        4.77        0.00      8.40 o 
 -11  -3   1       32.60       35.42      9.35 o 
 -10  -3   1        2.13        8.12      8.12 o 
  -9  -3   1       86.82       78.58      9.01 o 
  -8  -3   1       57.88       51.29      7.82 o 
  -7  -3   1        0.86        1.30      5.14 o 
  -6  -3   1       19.38       21.54      4.88 o 
  -5  -3   1     1102.62     1035.88     14.26 o 
  -4  -3   1      172.50      167.30      6.04 o 
  -3  -3   1       68.46       70.95      4.70 o 
  -2  -3   1       91.51      118.89      5.26 o 
  -1  -3   1      210.74      226.37      6.45 o 
   0  -3   1     1221.79     1307.91     10.09 o 
   1  -3   1     2418.46     2664.66     20.31 o 
   2  -3   1      541.58      484.64      9.58 o 
   3  -3   1        1.86        2.53      3.89 o 
   4  -3   1      125.30      134.35      7.40 o 
   5  -3   1      233.34      238.13     10.28 o 
   6  -3   1       10.75        7.11      7.05 o 
   7  -3   1       27.92       32.13      8.76 o 
   8  -3   1        0.25        6.96      8.46 o 
   9  -3   1       61.88       64.67     10.35 o 
  10  -3   1        6.60        7.89      9.92 o 
  11  -3   1        3.16        6.41      9.65 o 
 -13  -2   1        2.50        9.09      9.09 o 
 -12  -2   1        4.80        9.64      8.31 o 
 -11  -2   1       17.26       26.88      9.42 o 
 -10  -2   1       10.24       10.24      8.11 o 
  -9  -2   1        9.69       10.83      8.01 o 
  -8  -2   1        9.15       21.96      7.09 o 
  -7  -2   1       48.42       60.95      6.73 o 
  -6  -2   1       78.71       75.34      5.69 o 
  -5  -2   1        1.13        2.73      3.70 o 
  -4  -2   1       97.43      111.31      5.18 o 
  -3  -2   1      263.40      251.27      6.42 o 
  -2  -2   1       11.80       15.48      3.25 o 
  -1  -2   1       13.73       18.01      2.55 o 
   0  -2   1      274.65      321.49      4.16 o 
   1  -2   1      614.04      763.96      9.75 o 
   2  -2   1       12.72       16.09      3.88 o 
   3  -2   1       79.93       72.60      5.22 o 
   4  -2   1      322.62      318.80      9.29 o 
   5  -2   1        3.68        5.81      5.37 o 
   6  -2   1        0.31        1.52      6.03 o 
   7  -2   1       27.46       37.75      7.42 o 
   8  -2   1        2.31        6.55      8.80 o 
   9  -2   1        1.31        6.47      8.71 o 
  10  -2   1       10.03        5.51     10.25 o 
  11  -2   1        0.09        2.34      9.50 o 
  12  -2   1        0.00        0.59      8.76 o 
 -12  -1   1        4.55       13.32      8.71 o 
 -11  -1   1        1.75        8.93      8.93 o 
 -10  -1   1        2.95        1.89      7.54 o 
  -9  -1   1       19.23       14.57      8.90 o 
  -8  -1   1        0.05        0.72      6.96 o 
  -7  -1   1       30.05       36.01      6.89 o 
  -6  -1   1       73.05       93.78      6.75 o 
  -5  -1   1       30.97       46.97      4.75 o 
  -4  -1   1      180.30      194.60      6.51 o 
  -3  -1   1        8.89        0.50      3.44 o 
  -2  -1   1     3783.88     3419.17     75.25 o 
  -1  -1   1      267.30      210.54      3.92 o 
   0  -1   1       17.95       19.05      1.77 o 
   1  -1   1       26.41       22.04      2.24 o 
   2  -1   1     4037.28     3860.75     87.71 o 
   3  -1   1      133.46      126.95      5.59 o 
   4  -1   1       31.22       24.11      4.32 o 
   5  -1   1       25.35       27.09      5.43 o 
   6  -1   1       15.81       20.86      5.94 o 
   7  -1   1        7.71       27.31      6.47 o 
   8  -1   1       18.32       11.37      8.71 o 
   9  -1   1       44.52       53.82      9.99 o 
  10  -1   1        0.33        0.52      9.06 o 
  11  -1   1       24.18       25.31      9.99 o 
  12  -1   1        3.85        8.88      8.88 o 
 -12   0   1        0.68        9.30      9.30 o 
 -11   0   1        3.37        7.19      8.44 o 
 -10   0   1       13.15        7.63      8.75 o 
  -9   0   1        1.33        2.69      8.42 o 
  -8   0   1        7.20        9.70      7.21 o 
  -7   0   1       69.36       70.75      7.90 o 
  -6   0   1      179.14      183.61      9.07 o 
  -5   0   1       96.33      105.06      6.75 o 
  -4   0   1       11.84       14.40      3.90 o 
  -3   0   1      517.23      523.91      8.81 o 
  -2   0   1     1165.96     1253.66     11.22 o 
  -1   0   1     1519.54     1465.28      9.82 o 
   0   0   1      195.85      214.53     12.53 o 
   1   0   1      135.38      135.41      2.65 o 
   2   0   1     1366.78     1189.54     10.51 o 
   3   0   1      685.27      575.90      9.38 o 
   4   0   1      627.77      614.17     10.73 o 
   5   0   1        8.11       13.52      4.65 o 
   6   0   1      128.72      153.66      8.07 o 
   7   0   1      141.62      136.01      8.88 o 
   8   0   1       47.32       49.72      7.31 o 
   9   0   1        0.69        2.95      8.21 o 
  10   0   1        7.40        0.50      9.08 o 
  11   0   1       42.69       26.54      9.78 o 
  12   0   1        2.44        8.12      8.12 o 
  13   0   1        3.41        1.08      8.65 o 
 -12   1   1        1.94        5.81      9.02 o 
 -11   1   1        2.01        0.00      9.49 o 
 -10   1   1        3.74       17.72      8.27 o 
  -9   1   1        4.16        8.60      8.60 o 
  -8   1   1        3.59        9.26      8.44 o 
  -7   1   1       47.96       29.49      8.63 o 
  -6   1   1       26.49       27.55      6.48 o 
  -5   1   1      438.30      440.45     11.76 o 
  -4   1   1      815.37      785.79     12.95 o 
  -3   1   1      784.66      725.72     10.82 o 
  -2   1   1    10698.10    10631.11    149.24 o 
  -1   1   1     1136.64     1136.17      8.36 o 
   0   1   1     1837.71     1856.93     85.66 o 
   1   1   1      149.56      127.88      2.63 o 
   2   1   1    11908.34    10864.07    134.01 o 
   3   1   1      354.83      282.03      6.58 o 
   4   1   1     1191.33     1014.83     13.02 o 
   5   1   1      109.42       87.61      5.44 o 
   6   1   1      443.72      383.64     10.85 o 
   7   1   1       41.78       47.57      5.89 o 
   8   1   1        2.16        0.69      7.03 o 
   9   1   1       12.32       14.27      7.57 o 
  10   1   1       31.25       21.18      9.37 o 
  11   1   1       31.08       20.43      9.25 o 
  12   1   1        1.70        8.88      8.88 o 
  13   1   1        0.44        5.89      8.43 o 
 -11   2   1        0.04        0.00      9.06 o 
 -10   2   1       11.19       15.92      9.21 o 
  -9   2   1       95.74       72.70     12.08 o 
  -8   2   1       27.47       18.33      8.98 o 
  -7   2   1       46.68       44.85      8.49 o 
  -6   2   1        0.49        5.48      5.55 o 
  -5   2   1       36.27       42.91      5.75 o 
  -4   2   1     1214.65     1266.49     17.46 o 
  -3   2   1     2814.03     2760.57     22.21 o 
  -2   2   1     1578.94     1544.41     14.74 o 
  -1   2   1       37.33       41.56      3.97 o 
   0   2   1     1838.41     1834.13     48.76 o 
   1   2   1     5364.25     5083.95     84.37 o 
   2   2   1      814.24      797.07      6.13 o 
   3   2   1     1734.24     1638.35      7.94 o 
   4   2   1        0.22        3.39      3.39 o 
   5   2   1      908.70      859.45      9.92 o 
   6   2   1       13.46       13.94      4.65 o 
   7   2   1       66.92       59.51      6.35 o 
   8   2   1       21.74       18.29      6.31 o 
   9   2   1       16.57       18.08      7.36 o 
  10   2   1        7.12        1.74      8.63 o 
  11   2   1        4.51        6.73      9.33 o 
  12   2   1       16.67        5.16      8.15 o 
  13   2   1        0.02       10.61      7.84 o 
 -11   3   1        0.01        8.95      8.95 o 
 -10   3   1        1.68        8.91      8.41 o 
  -9   3   1       10.07       18.86      9.16 o 
  -8   3   1       76.76       75.47     10.68 o 
  -7   3   1        1.06        2.52      7.96 o 
  -6   3   1        7.33       21.27      6.65 o 
  -5   3   1        0.60        1.17      5.51 o 
  -4   3   1      190.93      166.36      8.09 o 
  -3   3   1     1024.69      890.89     14.28 o 
  -2   3   1      902.65      995.19     13.29 o 
  -1   3   1     2135.32     2139.55     17.18 o 
   0   3   1     3727.54     4110.89     42.70 o 
   1   3   1      119.08      130.04      4.51 o 
   2   3   1      336.13      314.62      5.99 o 
   3   3   1      874.13      850.49     11.55 o 
   4   3   1     1635.36     1583.12     13.62 o 
   5   3   1      534.59      541.15      8.73 o 
   6   3   1      170.15      143.32      7.26 o 
   7   3   1      354.36      348.24     10.83 o 
   8   3   1      352.47      323.71     12.20 o 
   9   3   1      145.19      132.43      9.95 o 
  10   3   1        0.66       14.20      7.90 o 
  11   3   1       26.29       13.58      9.15 o 
  12   3   1        1.04        3.06      8.34 o 
  13   3   1        0.74        8.44      7.90 o 
  14   3   1        1.42        2.58      8.22 o 
 -10   4   1        3.66        4.45      9.00 o 
  -9   4   1        0.47        0.00      8.69 o 
  -8   4   1        0.48        4.51      8.30 o 
  -7   4   1       19.34        7.62      9.44 o 
  -6   4   1      180.11      192.97     11.67 o 
  -5   4   1        3.55       10.69      6.27 o 
  -4   4   1       78.26       77.37      7.68 o 
  -3   4   1      954.90      903.94     16.07 o 
  -2   4   1       16.20        6.00      4.28 o 
  -1   4   1      385.85      370.64      8.59 o 
   0   4   1      216.89      189.70      4.31 o 
   1   4   1       87.87       83.47      4.46 o 
   2   4   1      621.51      498.97      8.88 o 
   3   4   1        1.89        3.66      3.66 o 
   4   4   1      192.18      180.38      5.28 o 
   5   4   1      126.46      107.39      5.16 o 
   6   4   1      611.00      606.99      8.24 o 
   7   4   1       14.47        6.08      5.06 o 
   8   4   1        1.97        1.88      5.60 o 
   9   4   1       64.96       44.60      8.23 o 
  10   4   1       85.72       68.76      9.72 o 
  11   4   1      251.79      212.46     14.43 o 
  12   4   1       14.28       25.05      9.02 o 
  13   4   1        9.42        8.88      9.75 o 
  14   4   1        5.07        9.12      9.12 o 
  -9   5   1        0.39        4.36      7.87 o 
  -8   5   1        2.77       15.68      8.42 o 
  -7   5   1       16.59       16.87      8.64 o 
  -6   5   1       71.93       51.20     10.02 o 
  -5   5   1      119.35      106.47     10.68 o 
  -4   5   1      114.08      109.34      8.70 o 
  -3   5   1      104.34      113.06      7.88 o 
  -2   5   1        1.37        0.92      4.85 o 
  -1   5   1      143.99      145.63      6.85 o 
   0   5   1      581.03      614.34      9.06 o 
   1   5   1      844.07      680.89     11.31 o 
   2   5   1      220.71      188.33      6.48 o 
   3   5   1      523.08      552.94     10.03 o 
   4   5   1       22.17       33.06      5.22 o 
   5   5   1      106.14      116.12      6.50 o 
   6   5   1      549.46      542.37     11.12 o 
   7   5   1       22.42       18.67      5.67 o 
   8   5   1        1.72       10.08      6.20 o 
   9   5   1        3.27        2.14      7.22 o 
  10   5   1       17.21       21.38      8.70 o 
  11   5   1       39.64       54.97     10.16 o 
  12   5   1       29.19       24.87     10.16 o 
  13   5   1        1.99        1.59      8.42 o 
  14   5   1        2.08        7.32      7.57 o 
  -9   6   1        2.48        8.35      8.35 o 
  -8   6   1        2.54        3.73      8.61 o 
  -7   6   1       11.06        8.14      9.05 o 
  -6   6   1       32.38       30.35      9.41 o 
  -5   6   1      256.75      228.09     12.82 o 
  -4   6   1      116.99      114.19     10.56 o 
  -3   6   1      154.66      165.04      9.70 o 
  -2   6   1      191.82      184.83      9.57 o 
  -1   6   1        3.21        0.97      4.66 o 
   0   6   1      207.99      208.36      6.92 o 
   1   6   1      798.10      895.19     14.25 o 
   2   6   1      863.38      737.10     12.91 o 
   3   6   1      239.31      232.38      8.32 o 
   4   6   1       82.83       71.75      5.93 o 
   5   6   1       62.78       54.12      5.89 o 
   6   6   1        3.63       14.55      5.17 o 
   7   6   1      395.51      376.37     10.07 o 
   8   6   1      338.15      312.02     11.26 o 
   9   6   1        0.18        9.65      7.09 o 
  10   6   1       19.98       18.32      8.31 o 
  11   6   1       54.84       41.43     11.15 o 
  12   6   1       44.81       36.86     10.84 o 
  13   6   1       23.35       15.14      9.38 o 
  14   6   1        0.01        8.73      8.73 o 
  -8   7   1        0.14        4.81      8.61 o 
  -7   7   1        0.01        1.08      8.36 o 
  -6   7   1        0.80        7.48      8.55 o 
  -5   7   1      110.56      148.27     12.16 o 
  -4   7   1       61.05       41.30     10.34 o 
  -3   7   1       26.89       12.87      9.13 o 
  -2   7   1        0.59        4.57      6.83 o 
  -1   7   1        4.37        3.20      5.80 o 
   0   7   1      126.98      135.01      5.71 o 
   1   7   1      459.28      483.04     12.25 o 
   2   7   1     1318.57     1119.29     17.30 o 
   3   7   1       58.65       57.83      5.52 o 
   4   7   1       13.76       12.91      5.10 o 
   5   7   1       70.84       74.58      7.39 o 
   6   7   1      467.06      509.03     14.19 o 
   7   7   1        4.77        5.37      6.59 o 
   8   7   1       92.31      105.89      8.96 o 
   9   7   1       10.94        1.95      7.88 o 
  10   7   1      193.03      201.17     13.65 o 
  11   7   1       56.93       33.19     11.22 o 
  12   7   1        0.45        0.00      9.22 o 
  13   7   1       12.33        0.00      9.35 o 
  14   7   1        0.29        6.85      8.53 o 
  -7   8   1        0.67        8.43      7.78 o 
  -6   8   1        1.62        8.25      8.15 o 
  -5   8   1       37.82       40.12      9.64 o 
  -4   8   1       62.93       71.25     10.64 o 
  -3   8   1      174.65      219.67     13.60 o 
  -2   8   1       22.68       36.80      8.51 o 
  -1   8   1       64.92       60.97      7.78 o 
   0   8   1       75.64       79.45      8.51 o 
   1   8   1      140.31      143.86      9.05 o 
   2   8   1        0.27        7.59      5.23 o 
   3   8   1        2.06        4.98      5.82 o 
   4   8   1       15.88       15.29      4.14 o 
   5   8   1       88.08       71.41      8.17 o 
   6   8   1      260.96      249.32     12.35 o 
   7   8   1      136.86      116.72     10.03 o 
   8   8   1       42.85       30.62      7.89 o 
   9   8   1        9.10        6.53      8.48 o 
  10   8   1      125.92      118.15     12.66 o 
  11   8   1      210.40      188.07     14.36 o 
  12   8   1      139.45      126.25     13.41 o 
  13   8   1        0.04        6.33      8.76 o 
  14   8   1        4.79        6.35      8.17 o 
  -6   9   1        0.95        1.55      8.05 o 
  -5   9   1       17.21       15.24      9.24 o 
  -4   9   1      109.78       92.81     11.45 o 
  -3   9   1        4.79        5.02      9.48 o 
  -2   9   1       23.08       26.10      9.94 o 
  -1   9   1        4.27        8.56      7.67 o 
   0   9   1       29.31       38.11      5.91 o 
   1   9   1      204.93      198.01     10.49 o 
   2   9   1      122.22      137.21      9.26 o 
   3   9   1       32.08       26.26      7.09 o 
   4   9   1       58.90       53.29      7.72 o 
   5   9   1      236.16      244.77     13.82 o 
   6   9   1      274.22      321.75     14.36 o 
   7   9   1       90.13       90.13     10.60 o 
   8   9   1       10.51        5.63      8.38 o 
   9   9   1       21.86       22.81      8.56 o 
  10   9   1       22.35       11.04      9.12 o 
  11   9   1        1.07        0.00      8.41 o 
  12   9   1       12.17       35.15      9.40 o 
  13   9   1       12.84        0.53     10.10 o 
  14   9   1        0.74        8.64      8.64 o 
  -5  10   1        0.90        8.63      7.78 o 
  -4  10   1       35.55       33.16     10.24 o 
  -3  10   1        7.59        9.23      8.91 o 
  -2  10   1        4.70        4.62      8.10 o 
  -1  10   1       40.91       32.07      7.98 o 
   0  10   1       10.37       13.16      5.66 o 
   1  10   1       10.20        8.85      7.92 o 
   2  10   1        3.41        3.28      7.39 o 
   3  10   1        0.00        9.57      6.94 o 
   4  10   1       28.01       32.57      7.70 o 
   5  10   1       18.84        8.56      7.40 o 
   6  10   1       16.09       19.41      9.31 o 
   7  10   1       39.64       25.46      9.27 o 
   8  10   1       94.06      112.07     11.01 o 
   9  10   1        2.67       15.97      7.50 o 
  10  10   1       10.46       13.95      8.51 o 
  11  10   1       56.07       54.69     10.89 o 
  12  10   1       11.22       13.65      9.83 o 
  13  10   1        5.91        5.33      9.10 o 
  -4  11   1       12.27        2.50      8.44 o 
  -3  11   1       10.32       13.43      8.20 o 
  -2  11   1        5.29        6.29      8.75 o 
  -1  11   1        5.18        5.17      8.53 o 
   0  11   1        1.85        0.77      5.30 o 
   1  11   1       38.60       35.91      8.53 o 
   2  11   1        0.52        6.99      7.37 o 
   3  11   1       18.31       33.91      7.69 o 
   4  11   1        0.49        0.38      7.19 o 
   5  11   1        1.14        8.39      8.39 o 
   6  11   1       54.92       73.31     10.67 o 
   7  11   1       16.88       17.76      9.00 o 
   8  11   1        2.30        3.72      8.29 o 
   9  11   1        1.44        3.88      8.30 o 
  10  11   1        1.60        2.02      9.39 o 
  11  11   1       22.45       19.77      5.90 o 
  12  11   1        0.97        8.74      8.74 o 
  13  11   1        0.61        1.09      9.39 o 
  -2  12   1        5.85       10.30      8.31 o 
  -1  12   1        5.54       15.55      7.28 o 
   0  12   1        0.09        1.72      7.36 o 
   1  12   1        0.05        3.67      7.70 o 
   2  12   1        8.83        4.03      7.33 o 
   3  12   1        0.00        0.42      7.86 o 
   4  12   1        1.92        5.21      7.28 o 
   5  12   1       17.76       12.57      8.03 o 
   6  12   1        8.56        2.57      8.18 o 
   7  12   1       23.35       28.02     10.81 o 
   8  12   1        3.51        6.49      9.12 o 
   9  12   1        3.28        3.53      8.99 o 
  10  12   1        0.35        1.55      8.65 o 
  11  12   1        0.75        3.16      9.15 o 
  12  12   1        0.34        3.75      7.51 o 
  -1  13   1        3.35        0.48      7.99 o 
   0  13   1        0.66        1.61      5.57 o 
   1  13   1        0.51        3.35      7.13 o 
   2  13   1        5.49       15.09      6.98 o 
   3  13   1        6.48        1.85      8.05 o 
   4  13   1        1.78        8.29      8.29 o 
   5  13   1        2.28        2.76      8.26 o 
   6  13   1       10.02        4.70      8.88 o 
   7  13   1       27.09       39.52     10.81 o 
   8  13   1        0.34        4.19      8.73 o 
   9  13   1       33.36       32.88      9.25 o 
  10  13   1        7.48       19.47      8.48 o 
  11  13   1        0.77        6.88      8.79 o 
  12  13   1        0.02        1.04      8.42 o 
   1  14   1        0.15        7.17      7.17 o 
   2  14   1        0.00        2.39      7.27 o 
   3  14   1        0.02        4.77      7.23 o 
   4  14   1        2.47        2.85      7.81 o 
   5  14   1        0.01       16.15      7.58 o 
   6  14   1        7.78        3.93      8.46 o 
   7  14   1       13.27       11.26      9.18 o 
   8  14   1       18.53       32.74      9.13 o 
   9  14   1        4.77        8.92      8.32 o 
  10  14   1        7.83        8.40      8.40 o 
   5  15   1        0.04        5.64      7.28 o 
   6  15   1        0.13        3.78      8.12 o 
   7  15   1        0.90        0.00      7.42 o 
  -9 -14   2        1.45        7.19      6.12 o 
  -8 -14   2        1.41        7.34      8.26 o 
  -7 -14   2        1.60        2.81      7.58 o 
  -6 -14   2        0.03        2.29      7.56 o 
  -5 -14   2        0.06        5.62      9.26 o 
  -4 -14   2        2.29        9.06     10.25 o 
  -3 -14   2        0.38        0.51      8.53 o 
  -2 -14   2        2.47        7.27      7.27 o 
  -1 -14   2        0.00        0.00      5.86 o 
 -10 -13   2        0.20        1.43      5.70 o 
  -9 -13   2        0.67        0.40      6.43 o 
  -8 -13   2        7.29        1.89      7.85 o 
  -7 -13   2       16.84        0.00      9.51 o 
  -6 -13   2        5.11        2.26      7.76 o 
  -5 -13   2        0.13        1.56      8.02 o 
  -4 -13   2        0.01       13.70      9.30 o 
  -3 -13   2        1.94        5.69     10.14 o 
  -2 -13   2        1.38       18.38      7.16 o 
  -1 -13   2        1.14        5.41      7.49 o 
   0 -13   2       11.50       13.54      4.65 o 
   1 -13   2        4.81        1.42      6.28 o 
 -11 -12   2       17.50       12.33      5.54 o 
 -10 -12   2       11.53        7.48      5.88 o 
  -9 -12   2       12.97        1.94      6.92 o 
  -8 -12   2        0.89        7.09      7.58 o 
  -7 -12   2      114.60      109.60     11.73 o 
  -6 -12   2       71.21       53.98     10.69 o 
  -5 -12   2       18.32       14.96      9.01 o 
  -4 -12   2        2.46        2.69      9.79 o 
  -3 -12   2       13.88        3.40     10.14 o 
  -2 -12   2        9.43        4.03      9.19 o 
  -1 -12   2        3.59        3.48      8.02 o 
   0 -12   2       36.79       30.69      5.63 o 
   1 -12   2       38.36       25.97      7.96 o 
   2 -12   2        1.83        2.22      5.93 o 
   3 -12   2        0.76        1.46      6.78 o 
 -12 -11   2        8.64        5.47      5.85 o 
 -11 -11   2        3.24        9.68      5.79 o 
 -10 -11   2        9.62        4.27      6.40 o 
  -9 -11   2        6.80        4.51      6.84 o 
  -8 -11   2        1.87        2.45      7.18 o 
  -7 -11   2        5.50        0.91      8.08 o 
  -6 -11   2        4.04        7.25      8.50 o 
  -5 -11   2        0.46        4.08      7.95 o 
  -4 -11   2        2.34        0.44      8.69 o 
  -3 -11   2       25.81       42.87     11.03 o 
  -2 -11   2        1.70        2.52      9.29 o 
  -1 -11   2        8.31       14.58      8.00 o 
   0 -11   2       13.18       18.24      5.16 o 
   1 -11   2        0.11        3.84      6.41 o 
   2 -11   2        6.05       13.33      6.83 o 
   3 -11   2        8.17       11.22      6.69 o 
   4 -11   2        0.96        1.96      6.76 o 
 -12 -10   2       26.63       19.89      7.42 o 
 -11 -10   2       26.66       37.87      6.42 o 
 -10 -10   2       17.41       12.77      6.53 o 
  -9 -10   2        2.79        2.13      6.59 o 
  -8 -10   2        5.13        7.33      7.33 o 
  -7 -10   2        0.86        4.92      8.00 o 
  -6 -10   2        3.96        4.29      8.54 o 
  -5 -10   2       15.70        7.76      8.44 o 
  -4 -10   2       87.17       98.83     10.43 o 
  -3 -10   2       38.42       56.72     10.49 o 
  -2 -10   2        0.14       10.00      9.51 o 
  -1 -10   2       58.70       47.06     10.34 o 
   0 -10   2       35.06       52.93      6.18 o 
   1 -10   2        0.05       10.92      6.46 o 
   2 -10   2       18.14       20.75      7.28 o 
   3 -10   2       33.72       30.33      7.39 o 
   4 -10   2       23.16       28.34      7.55 o 
   5 -10   2       16.58       13.42      7.35 o 
   6 -10   2        0.07        4.25      6.88 o 
 -13  -9   2        1.42        8.53      5.74 o 
 -12  -9   2        0.51        2.27      5.92 o 
 -11  -9   2       16.77       13.28      6.82 o 
 -10  -9   2       29.29       23.15      7.10 o 
  -9  -9   2        8.93       11.49      5.89 o 
  -8  -9   2       13.54       13.67      6.40 o 
  -7  -9   2        3.97        6.21      6.81 o 
  -6  -9   2       11.64       11.93      8.22 o 
  -5  -9   2       21.18       27.80      7.90 o 
  -4  -9   2        1.12       11.11      6.82 o 
  -3  -9   2       10.11       15.30      8.49 o 
  -2  -9   2       63.06       76.89     10.76 o 
  -1  -9   2       53.52       43.90     10.08 o 
   0  -9   2        0.03        1.38      5.46 o 
   1  -9   2       15.87       20.49      7.69 o 
   2  -9   2        0.48        4.71      7.14 o 
   3  -9   2        3.76        1.90      6.79 o 
   4  -9   2        4.49        7.53      7.53 o 
   5  -9   2        0.01        5.94      7.47 o 
   6  -9   2        0.10        7.61      7.61 o 
   7  -9   2        0.00        4.54      7.44 o 
 -13  -8   2        2.19        6.82      6.82 o 
 -12  -8   2        0.35        6.00      6.69 o 
 -11  -8   2        0.02        9.50      6.34 o 
 -10  -8   2        0.08        2.13      5.96 o 
  -9  -8   2        0.03        6.35      6.35 o 
  -8  -8   2        9.01        4.62      6.67 o 
  -7  -8   2        2.19        9.26      6.33 o 
  -6  -8   2       62.99       58.96      7.96 o 
  -5  -8   2       17.31       17.07      8.16 o 
  -4  -8   2       22.89       19.06      6.72 o 
  -3  -8   2       14.93        9.62      7.92 o 
  -2  -8   2       91.30      100.49      9.95 o 
  -1  -8   2      158.47      159.23     11.25 o 
   0  -8   2        0.38        2.86      7.79 o 
   1  -8   2        0.01        1.66      6.87 o 
   2  -8   2        3.53        1.35      7.22 o 
   3  -8   2        5.20        1.05      7.35 o 
   4  -8   2       14.67       27.22      7.69 o 
   5  -8   2        2.08        0.80      7.08 o 
   6  -8   2       15.17        0.88      8.05 o 
   7  -8   2        0.02        2.84      7.71 o 
   8  -8   2        0.41        7.73      7.73 o 
 -13  -7   2        0.49       15.57      6.71 o 
 -12  -7   2        1.69        8.79      6.92 o 
 -11  -7   2        4.23        2.77      7.03 o 
 -10  -7   2        1.84        7.19      7.19 o 
  -9  -7   2       13.81        4.07      6.81 o 
  -8  -7   2       10.30       12.36      6.51 o 
  -7  -7   2        3.08        1.83      6.19 o 
  -6  -7   2       14.32       11.49      6.26 o 
  -5  -7   2       54.02       57.69      7.16 o 
  -4  -7   2      301.53      282.63     11.05 o 
  -3  -7   2        1.16        5.24      5.24 o 
  -2  -7   2      225.57      203.61     10.00 o 
  -1  -7   2       67.23       77.19      7.92 o 
   0  -7   2       90.76       99.55      6.06 o 
   1  -7   2        3.63        3.37      6.38 o 
   2  -7   2       37.33       33.44      6.89 o 
   3  -7   2       50.05       63.14      8.26 o 
   4  -7   2        4.02       11.84      7.89 o 
   5  -7   2        0.44        2.36      8.02 o 
   6  -7   2        6.65       11.73      6.94 o 
   7  -7   2        1.09        0.93      8.07 o 
   8  -7   2        0.12        1.49      7.64 o 
   9  -7   2        0.01        8.01      7.55 o 
 -13  -6   2        0.62        1.80      6.82 o 
 -12  -6   2        0.02        0.41      6.76 o 
 -11  -6   2       15.03        7.37      7.75 o 
 -10  -6   2        7.32       11.64      6.90 o 
  -9  -6   2       33.69       35.41      7.45 o 
  -8  -6   2        1.25       11.18      6.22 o 
  -7  -6   2        2.63        2.56      6.06 o 
  -6  -6   2      155.22      170.51      8.63 o 
  -5  -6   2        2.99        2.92      5.19 o 
  -4  -6   2        0.16        4.09      5.33 o 
  -3  -6   2       14.34       18.84      5.08 o 
  -2  -6   2      114.16      108.13      7.08 o 
  -1  -6   2       81.99       90.78      7.44 o 
   0  -6   2      231.90      255.39      7.51 o 
   1  -6   2      195.12      200.29      9.32 o 
   2  -6   2       11.53        2.52      5.87 o 
   3  -6   2        4.04        7.44      6.14 o 
   4  -6   2        0.03        6.75      6.75 o 
   5  -6   2       40.46       29.85      8.56 o 
   6  -6   2       65.00       65.99      9.59 o 
   7  -6   2       21.20        6.38      9.11 o 
   8  -6   2        0.08        1.47      8.79 o 
   9  -6   2        0.28        1.03      8.08 o 
 -13  -5   2        3.18        9.51      6.92 o 
 -12  -5   2        2.30       15.16      7.41 o 
 -11  -5   2       16.38       17.95      7.72 o 
 -10  -5   2      161.48      150.79     10.54 o 
  -9  -5   2        0.12       15.98      6.39 o 
  -8  -5   2        0.19        6.12      6.12 o 
  -7  -5   2        8.67       15.80      5.32 o 
  -6  -5   2        0.42        3.54      4.79 o 
  -5  -5   2       69.24       71.01      6.46 o 
  -4  -5   2      361.74      428.91     11.04 o 
  -3  -5   2      189.99      177.91      7.06 o 
  -2  -5   2      189.38      195.49      7.44 o 
  -1  -5   2      623.35      599.40     12.59 o 
   0  -5   2      977.60     1003.60     15.65 o 
   1  -5   2     1445.89     1509.24     20.02 o 
   2  -5   2      148.50      145.59      7.83 o 
   3  -5   2        9.50        9.01      5.34 o 
   4  -5   2      405.39      423.69     13.12 o 
   5  -5   2      328.57      331.48     13.35 o 
   6  -5   2       27.79       41.63      7.99 o 
   7  -5   2      187.25      170.00     12.83 o 
   8  -5   2        4.27        3.89      8.13 o 
   9  -5   2        9.73       11.95      8.60 o 
  10  -5   2        1.10        0.51      8.13 o 
 -13  -4   2        2.76        8.26      8.26 o 
 -12  -4   2        0.06        9.63      7.83 o 
 -11  -4   2        0.29        7.16      7.11 o 
 -10  -4   2        8.51        4.48      7.73 o 
  -9  -4   2       64.83       72.72      9.00 o 
  -8  -4   2        1.42        1.60      6.36 o 
  -7  -4   2        0.49        0.80      5.25 o 
  -6  -4   2      915.40      980.51     16.75 o 
  -5  -4   2      352.33      395.08     10.50 o 
  -4  -4   2      100.34      105.42      6.26 o 
  -3  -4   2        7.06        8.10      3.95 o 
  -2  -4   2       94.99       97.18      5.40 o 
  -1  -4   2     4004.29     3790.05     26.08 o 
   0  -4   2     7959.67     7673.71    113.80 o 
   1  -4   2      450.17      424.93     10.26 o 
   2  -4   2      106.19      101.78      6.50 o 
   3  -4   2        0.38        2.34      4.58 o 
   4  -4   2      205.72      203.92      9.82 o 
   5  -4   2      101.73      126.84      8.72 o 
   6  -4   2       10.72        1.08      7.37 o 
   7  -4   2       49.04       60.22      9.64 o 
   8  -4   2       30.21       30.59      8.72 o 
   9  -4   2       34.67       23.00      9.65 o 
  10  -4   2        0.16        2.70      9.19 o 
  11  -4   2        0.05        8.30      8.61 o 
 -13  -3   2        1.67        1.03      7.68 o 
 -12  -3   2        0.06        1.54      8.14 o 
 -11  -3   2        1.46        3.30      7.15 o 
 -10  -3   2       20.37       26.93      7.54 o 
  -9  -3   2       45.84       49.89      8.02 o 
  -8  -3   2        3.12       10.18      6.09 o 
  -7  -3   2        0.46       10.97      4.94 o 
  -6  -3   2       62.18       80.65      6.42 o 
  -5  -3   2      422.94      408.96     10.29 o 
  -4  -3   2      308.21      301.30      8.39 o 
  -3  -3   2     4572.57     4748.59     28.59 o 
  -2  -3   2     1278.75     1120.04     12.89 o 
  -1  -3   2    16189.56    15402.18    201.33 o 
   0  -3   2     9357.41     8607.30    136.09 o 
   1  -3   2      633.41      681.08     11.07 o 
   2  -3   2       65.80       68.51      4.82 o 
   3  -3   2      173.37      162.94      7.31 o 
   4  -3   2     1406.65     1603.58     20.75 o 
   5  -3   2      643.10      739.27     15.92 o 
   6  -3   2       34.26       29.74      6.99 o 
   7  -3   2        3.07        9.16      7.46 o 
   8  -3   2      130.80      123.19     11.68 o 
   9  -3   2       17.42        8.43      9.30 o 
  10  -3   2        1.45        2.16      9.32 o 
  11  -3   2        1.63        0.56      8.76 o 
 -12  -2   2        0.27        7.34      8.22 o 
 -11  -2   2        8.15        8.94      8.61 o 
 -10  -2   2       87.77       90.40     10.15 o 
  -9  -2   2        6.91        8.03      7.57 o 
  -8  -2   2       87.40       85.44      9.18 o 
  -7  -2   2      269.15      265.71     10.88 o 
  -6  -2   2      255.34      283.69     10.14 o 
  -5  -2   2     1312.50     1470.43     18.51 o 
  -4  -2   2       49.15       48.04      4.81 o 
  -3  -2   2      378.60      377.25      8.33 o 
  -2  -2   2     2806.74     2633.44     18.61 o 
  -1  -2   2    38929.74    41764.31    320.04 o 
   0  -2   2    32488.53    35475.96    211.88 o 
   1  -2   2      238.08      238.04      7.46 o 
   2  -2   2     1662.53     1754.86     16.61 o 
   3  -2   2        2.04        2.61      3.82 o 
   4  -2   2       83.78       76.01      5.56 o 
   5  -2   2      344.96      336.28     11.55 o 
   6  -2   2       92.92       99.60      8.39 o 
   7  -2   2        8.14       17.03      6.98 o 
   8  -2   2       14.79        7.06      9.25 o 
   9  -2   2       47.81       48.31      9.80 o 
  10  -2   2        0.83        9.18      9.18 o 
  11  -2   2        0.52       11.15      8.72 o 
  12  -2   2        0.20        2.25      8.58 o 
 -12  -1   2        0.03        2.18      8.12 o 
 -11  -1   2        1.70        8.42      8.64 o 
 -10  -1   2       34.08       32.43      8.90 o 
  -9  -1   2        1.04        7.35      7.84 o 
  -8  -1   2       74.09       99.75      9.41 o 
  -7  -1   2       57.33       59.86      7.97 o 
  -6  -1   2      400.31      401.40     11.75 o 
  -5  -1   2     1543.44     1547.41     19.50 o 
  -4  -1   2      142.05      147.12      6.51 o 
  -3  -1   2      500.27      501.40      8.11 o 
  -2  -1   2     2520.15     2867.24     18.95 o 
  -1  -1   2      247.62      259.61      5.34 o 
   0  -1   2     8958.01     7834.63     79.29 o 
   1  -1   2       97.01       92.00      4.25 o 
   2  -1   2     4131.62     3993.78     91.68 o 
   3  -1   2      335.72      301.07      7.64 o 
   4  -1   2       74.56       61.73      5.06 o 
   5  -1   2      406.91      489.00     12.07 o 
   6  -1   2       85.35      104.32      7.59 o 
   7  -1   2       38.21       57.02      7.48 o 
   8  -1   2       35.26       51.59      7.89 o 
   9  -1   2        1.09        7.24      8.82 o 
  10  -1   2       39.11       18.12     11.09 o 
  11  -1   2        4.50        6.02      9.08 o 
  12  -1   2        0.01        5.61      8.64 o 
 -12   0   2        0.72        0.56      8.56 o 
 -11   0   2        2.54        9.37      8.40 o 
 -10   0   2        0.42        2.58      9.25 o 
  -9   0   2       15.01        6.96      8.81 o 
  -8   0   2       44.83       66.22      8.94 o 
  -7   0   2       79.43       89.30      9.23 o 
  -6   0   2       79.74       93.61      7.78 o 
  -5   0   2      539.18      563.47     12.93 o 
  -4   0   2        1.49        3.78      3.78 o 
  -3   0   2        2.37        6.34      3.46 o 
  -2   0   2      268.86      219.92      6.27 o 
  -1   0   2     4904.46     4870.08     90.92 o 
   0   0   2     1535.82     1754.90     13.16 o 
   1   0   2       50.55       47.44      2.30 o 
   2   0   2      383.86      405.51      6.26 o 
   3   0   2      751.10      777.61     10.57 o 
   4   0   2      337.88      364.45      8.55 o 
   5   0   2      224.24      242.29      8.29 o 
   6   0   2        0.67        5.25      5.25 o 
   7   0   2       16.24       10.93      6.44 o 
   8   0   2      106.66       94.59      9.23 o 
   9   0   2       51.89       44.61      9.06 o 
  10   0   2        2.24       18.15      8.00 o 
  11   0   2        0.41        7.12      8.75 o 
  12   0   2        6.70        8.22      8.22 o 
  13   0   2        2.33        6.35      8.43 o 
 -11   1   2        0.18        9.51      9.51 o 
 -10   1   2        6.70       13.69      8.90 o 
  -9   1   2        0.05        4.52      7.83 o 
  -8   1   2       29.30       27.80      8.83 o 
  -7   1   2       23.37       11.73      8.07 o 
  -6   1   2       10.27       12.90      5.74 o 
  -5   1   2      255.33      243.62      9.75 o 
  -4   1   2       10.58        8.31      4.64 o 
  -3   1   2      461.30      447.05      9.62 o 
  -2   1   2     3628.40     3508.61     22.22 o 
  -1   1   2     4490.70     4819.99     95.25 o 
   0   1   2     2929.56     3298.59     98.88 o 
   1   1   2      591.68      714.43      7.43 o 
   2   1   2      144.54      145.23      3.74 o 
   3   1   2     3644.04     3849.03     88.83 o 
   4   1   2      173.81      195.01      6.56 o 
   5   1   2        6.33        8.62      4.18 o 
   6   1   2       47.54       39.81      5.24 o 
   7   1   2       20.80       23.08      6.20 o 
   8   1   2       48.63       45.00      7.68 o 
   9   1   2       54.42       46.48      9.26 o 
  10   1   2       16.47        8.39      8.64 o 
  11   1   2       11.53       26.68      8.53 o 
  12   1   2        0.11        9.09      9.09 o 
  13   1   2        3.67        0.00      8.00 o 
 -11   2   2        0.46        3.43      8.70 o 
 -10   2   2        4.00        2.20      9.00 o 
  -9   2   2        6.18        1.53      9.41 o 
  -8   2   2        4.46        6.54      8.22 o 
  -7   2   2       16.35       22.68      8.47 o 
  -6   2   2       77.58       76.79      8.57 o 
  -5   2   2       93.35       92.77      7.89 o 
  -4   2   2      247.71      242.63      9.16 o 
  -3   2   2       51.88       53.08      5.07 o 
  -2   2   2      454.67      424.17      8.79 o 
  -1   2   2      658.75      648.92     11.67 o 
   0   2   2     2542.19     2543.01     27.02 o 
   1   2   2     1165.35     1194.14     10.67 o 
   2   2   2     3372.94     3016.70     69.14 o 
   3   2   2     3875.50     4252.74     91.78 o 
   4   2   2      464.88      488.97      9.23 o 
   5   2   2      641.60      783.68     12.71 o 
   6   2   2      175.19      198.01      8.15 o 
   7   2   2       52.24       55.91      6.45 o 
   8   2   2      479.85      557.17     15.48 o 
   9   2   2       83.86       76.84      9.93 o 
  10   2   2       76.40       71.22     10.46 o 
  11   2   2        1.67        1.40      9.15 o 
  12   2   2       13.02        8.06      9.37 o 
  13   2   2        0.02        3.63      8.64 o 
  14   2   2        0.27        5.11      6.58 o 
 -10   3   2        1.68        8.97      9.42 o 
  -9   3   2        2.64        5.36      8.77 o 
  -8   3   2       19.61       22.61      9.74 o 
  -7   3   2        3.82        0.43      8.28 o 
  -6   3   2       59.60       52.57      8.94 o 
  -5   3   2      175.91      192.80     10.00 o 
  -4   3   2       79.38       78.63      7.01 o 
  -3   3   2      440.16      441.92     11.13 o 
  -2   3   2      240.05      223.25      7.32 o 
  -1   3   2       81.68       84.43      4.88 o 
   0   3   2      139.46      121.47      3.81 o 
   1   3   2      695.75      680.79      8.25 o 
   2   3   2      118.59      130.77      5.00 o 
   3   3   2      776.95      669.44      9.29 o 
   4   3   2        2.43        1.07      3.47 o 
   5   3   2      509.29      532.16     10.72 o 
   6   3   2        9.05        4.25      4.81 o 
   7   3   2      266.61      283.05     10.48 o 
   8   3   2       17.44       21.09      6.74 o 
   9   3   2        0.03        6.50      7.49 o 
  10   3   2       28.85       49.92      9.73 o 
  11   3   2       96.76      105.92     11.29 o 
  12   3   2       51.60       63.26      9.64 o 
  13   3   2        0.76        8.65      8.65 o 
  14   3   2        6.01       12.29      8.25 o 
 -10   4   2        0.07        5.51      8.69 o 
  -9   4   2        0.00        6.59      7.48 o 
  -8   4   2       21.66       40.12      9.20 o 
  -7   4   2       23.38        2.77      9.47 o 
  -6   4   2       31.72       30.40      8.97 o 
  -5   4   2        0.09        1.42      6.98 o 
  -4   4   2        7.57        0.91      5.93 o 
  -3   4   2      560.69      616.41     14.23 o 
  -2   4   2      636.46      586.50     12.47 o 
  -1   4   2      163.05      141.55      6.48 o 
   0   4   2     1314.53     1458.13     11.72 o 
   1   4   2      252.13      219.36      6.50 o 
   2   4   2        2.36        1.29      3.13 o 
   3   4   2       79.33       57.82      4.06 o 
   4   4   2      384.07      323.66      8.11 o 
   5   4   2       25.69       23.29      4.59 o 
   6   4   2        5.35        0.82      4.95 o 
   7   4   2      134.83      160.89      8.05 o 
   8   4   2        1.82        2.18      5.67 o 
   9   4   2       17.71       22.79      7.59 o 
  10   4   2      132.07      140.19     11.70 o 
  11   4   2        1.10       14.88      8.80 o 
  12   4   2       16.49        5.38      9.50 o 
  13   4   2        8.78       13.84      8.28 o 
  14   4   2        1.72        5.13      8.31 o 
  -9   5   2        0.79        7.10      8.18 o 
  -8   5   2        1.72        6.41      9.26 o 
  -7   5   2       13.92        3.98      8.97 o 
  -6   5   2      109.21      105.06     11.13 o 
  -5   5   2       73.66       83.52     10.47 o 
  -4   5   2        8.04       25.30      6.96 o 
  -3   5   2        0.79        7.64      5.72 o 
  -2   5   2       44.59       27.48      6.13 o 
  -1   5   2      422.85      448.44     11.10 o 
   0   5   2      196.42      199.55      5.23 o 
   1   5   2      261.62      260.09      7.77 o 
   2   5   2      259.61      261.82      7.37 o 
   3   5   2        3.00        0.50      3.57 o 
   4   5   2        1.10        3.51      3.36 o 
   5   5   2      328.33      378.18     10.29 o 
   6   5   2        3.95        4.66      1.40 o 
   7   5   2        3.11       11.54      6.15 o 
   8   5   2        5.02       13.05      6.19 o 
   9   5   2        2.10        1.81      7.66 o 
  10   5   2       60.41       52.61      9.95 o 
  11   5   2      139.77      169.09     12.93 o 
  12   5   2        9.41       21.87      8.66 o 
  13   5   2       18.36       21.96      8.13 o 
  14   5   2        4.80        6.21      7.70 o 
  -8   6   2        6.27       15.07      8.37 o 
  -7   6   2        0.62        7.79      7.46 o 
  -6   6   2       80.79       78.73     10.84 o 
  -5   6   2       21.85       18.63      9.19 o 
  -4   6   2       57.27       68.87      9.48 o 
  -3   6   2      146.13      145.90     10.35 o 
  -2   6   2        2.52        2.07      5.49 o 
  -1   6   2      438.94      422.64     11.91 o 
   0   6   2      180.29      184.23      6.45 o 
   1   6   2      983.82      997.63     15.93 o 
   2   6   2     2248.20     2006.74     21.46 o 
   3   6   2       46.46       49.23      5.02 o 
   4   6   2       35.83       36.02      4.80 o 
   5   6   2      388.44      391.06     12.30 o 
   6   6   2       94.59      106.92      7.76 o 
   7   6   2      111.55      103.26      9.30 o 
   8   6   2       17.00        8.05      7.29 o 
   9   6   2        2.47        0.74      7.49 o 
  10   6   2       23.50       10.32      9.27 o 
  11   6   2        2.16        9.75      9.75 o 
  12   6   2       35.95       44.40     10.24 o 
  13   6   2        8.35        5.62      9.31 o 
  14   6   2        3.39        9.31      7.71 o 
  -7   7   2        0.39        7.89      7.89 o 
  -6   7   2       22.06        5.55      9.76 o 
  -5   7   2        1.50       12.68      8.51 o 
  -4   7   2      192.92      186.32     12.68 o 
  -3   7   2      835.73      869.23     21.50 o 
  -2   7   2       47.69       38.95      8.09 o 
  -1   7   2      104.16      111.27      8.75 o 
   0   7   2        2.93       10.64      5.42 o 
   1   7   2       62.13       68.96      7.13 o 
   2   7   2        0.10        3.05      4.71 o 
   3   7   2      212.95      187.55      8.38 o 
   4   7   2      101.39      100.31      7.13 o 
   5   7   2      344.19      329.70     10.87 o 
   6   7   2      346.19      398.60     13.01 o 
   7   7   2       63.80       71.79      8.50 o 
   8   7   2        0.10        3.22      7.47 o 
   9   7   2        3.68        2.52      0.71 o 
  10   7   2      156.90      183.15     12.54 o 
  11   7   2      149.31      169.68     13.68 o 
  12   7   2        1.79       11.36      8.51 o 
  13   7   2        2.45        4.61      9.23 o 
  14   7   2       10.90        9.56      9.56 o 
  -7   8   2        1.46        0.00      8.54 o 
  -6   8   2        2.46       11.93      7.50 o 
  -5   8   2        2.53        2.51      9.00 o 
  -4   8   2       52.42       45.07     11.11 o 
  -3   8   2        0.87        9.29      9.29 o 
  -2   8   2      426.98      444.90     16.31 o 
  -1   8   2      197.84      216.73     11.68 o 
   0   8   2      155.98      159.44      7.02 o 
   1   8   2      184.90      197.22      9.97 o 
   2   8   2      322.43      366.15     12.30 o 
   3   8   2       20.43       12.99      6.19 o 
   4   8   2       55.38       44.05      7.08 o 
   5   8   2        0.96        5.76      4.94 o 
   6   8   2       28.79       16.22      7.29 o 
   7   8   2        7.66       16.64      7.20 o 
   8   8   2       17.35        5.42      8.93 o 
   9   8   2       19.27       34.22      8.60 o 
  10   8   2       21.45       23.87      8.57 o 
  11   8   2        6.54       10.40      9.68 o 
  12   8   2       39.53       48.66     10.99 o 
  13   8   2        0.18        3.10      8.54 o 
  14   8   2        2.13        2.63      7.89 o 
  -6   9   2        1.15        3.07      7.87 o 
  -5   9   2        2.35        5.63      8.26 o 
  -4   9   2        0.15        0.48      8.92 o 
  -3   9   2       42.80       40.40      9.02 o 
  -2   9   2        0.00        0.44      8.23 o 
  -1   9   2        0.01        8.81      7.37 o 
   0   9   2       26.81       49.33     12.27 o 
   1   9   2       66.06       64.72      8.91 o 
   2   9   2       13.83        6.16      7.87 o 
   3   9   2        4.10        3.39      6.55 o 
   4   9   2       61.41       45.94      6.95 o 
   5   9   2        0.50        2.55      6.60 o 
   6   9   2        4.13        2.01      7.25 o 
   7   9   2        0.41        1.99      8.00 o 
   8   9   2        2.74        2.11      8.12 o 
   9   9   2       40.19       32.08      9.41 o 
  10   9   2      112.88      124.37     11.72 o 
  11   9   2       66.00       48.96     10.36 o 
  12   9   2        7.64        4.62      9.59 o 
  13   9   2        5.51        6.32      9.16 o 
  14   9   2        5.51       14.10      7.61 o 
  -5  10   2        0.00       11.60      8.16 o 
  -4  10   2        1.99        3.54      8.52 o 
  -3  10   2        1.42        0.00      8.30 o 
  -2  10   2        3.90       19.60      7.66 o 
  -1  10   2      131.27      132.56     11.22 o 
   0  10   2        2.48        3.50      5.11 o 
   1  10   2        9.04        0.39      8.27 o 
   2  10   2       18.70       11.56      8.01 o 
   3  10   2       41.29       43.82      8.89 o 
   4  10   2       11.93       18.18      7.81 o 
   5  10   2       12.87       12.88      8.43 o 
   6  10   2       96.86       84.30      9.29 o 
   7  10   2      104.12      113.15     11.75 o 
   8  10   2       63.74       93.03     11.16 o 
   9  10   2       48.99       47.91      9.60 o 
  10  10   2       10.88       18.55      8.25 o 
  11  10   2        0.05        5.04      8.84 o 
  12  10   2        0.06       18.76      7.49 o 
  13  10   2        2.39        3.18      9.24 o 
  14  10   2        9.44       21.41      8.67 o 
  -3  11   2        4.52        1.51      8.38 o 
  -2  11   2        0.03        2.45      7.71 o 
  -1  11   2       13.27       10.89      8.35 o 
   0  11   2       20.99       17.94      6.01 o 
   1  11   2        7.98       17.92      7.08 o 
   2  11   2        0.79        2.96      7.32 o 
   3  11   2        2.28        0.45      7.24 o 
   4  11   2        9.49       11.17      8.02 o 
   5  11   2       47.30       54.10      8.44 o 
   6  11   2       20.74       16.53      8.29 o 
   7  11   2        8.56        5.75      8.67 o 
   8  11   2        3.56        5.83      8.46 o 
   9  11   2       55.99       67.49     10.01 o 
  10  11   2        1.80        3.56      8.96 o 
  11  11   2        3.31       12.02      8.38 o 
  12  11   2        9.94       22.27      8.21 o 
  13  11   2       16.09       14.32      9.24 o 
  -2  12   2        7.87        8.32      7.74 o 
  -1  12   2        7.70       13.61      8.07 o 
   0  12   2        0.40        3.23      6.19 o 
   1  12   2       17.99       14.46      8.35 o 
   2  12   2        0.90        0.47      7.41 o 
   3  12   2        0.55       14.13      7.69 o 
   4  12   2        0.01        7.90      7.45 o 
   5  12   2        0.07        3.67      7.63 o 
   6  12   2        0.37        9.05      7.47 o 
   7  12   2        0.07        5.64      6.79 o 
   8  12   2       34.80       26.03     10.44 o 
   9  12   2        3.59       11.55      9.23 o 
  10  12   2        1.32        7.40      8.71 o 
  11  12   2        3.40        0.54      9.30 o 
  12  12   2        1.04        6.96      9.12 o 
  13  12   2        0.07        3.14      8.38 o 
   0  13   2        9.74       10.06      5.89 o 
   1  13   2        2.09        5.74      8.47 o 
   2  13   2        0.31        0.98      7.96 o 
   3  13   2        0.96        0.00      7.48 o 
   4  13   2        0.79        2.42      7.85 o 
   5  13   2       13.25        0.98      8.82 o 
   6  13   2        5.29        1.90      8.97 o 
   7  13   2       11.00        3.10      7.75 o 
   8  13   2        1.40        9.25      8.53 o 
   9  13   2        2.11       23.35      8.54 o 
  10  13   2        0.00        4.34      8.37 o 
  11  13   2        0.03       12.88      8.04 o 
  12  13   2        2.72       14.32      8.58 o 
   2  14   2        0.37        0.96      7.33 o 
   3  14   2       22.13       31.22      8.44 o 
   4  14   2       10.02       15.17      8.30 o 
   5  14   2        3.61        7.58      8.54 o 
   6  14   2       17.66       30.14      8.36 o 
   7  14   2       18.71       17.07      9.00 o 
   8  14   2        8.50        0.00      8.51 o 
   9  14   2        7.05        6.50      9.00 o 
  10  14   2        0.41        4.32      9.30 o 
   6  15   2        0.63        6.61      8.26 o 
   7  15   2        2.26        3.91      8.71 o 
  -8 -14   3        0.57        6.11      7.53 o 
  -7 -14   3        0.09        3.18      7.28 o 
  -6 -14   3        0.42        3.17      6.79 o 
  -5 -14   3        3.89        5.65      8.52 o 
  -4 -14   3        9.12        9.03      9.63 o 
  -3 -14   3       17.03        6.70     10.21 o 
  -2 -14   3        3.54        2.97      7.98 o 
  -1 -14   3        2.51        2.10      6.87 o 
 -10 -13   3        0.00        1.48      5.50 o 
  -9 -13   3       11.30        5.99      7.13 o 
  -8 -13   3       18.61       20.86      7.92 o 
  -7 -13   3       19.66       25.81      9.06 o 
  -6 -13   3       29.09       30.76      8.74 o 
  -5 -13   3        1.49        7.30      8.90 o 
  -4 -13   3        1.69        2.16      9.75 o 
  -3 -13   3        0.22        9.69      9.33 o 
  -2 -13   3        1.98        2.10      8.85 o 
  -1 -13   3        0.01        0.47      7.79 o 
   0 -13   3        2.62        2.01      5.93 o 
   1 -13   3        0.20        4.40      6.11 o 
 -11 -12   3        9.79       10.14      6.15 o 
 -10 -12   3        0.88        4.10      6.45 o 
  -9 -12   3        0.20       11.65      6.97 o 
  -8 -12   3        0.07        7.36      8.26 o 
  -7 -12   3        0.34       20.55      8.38 o 
  -6 -12   3       19.09        6.75      8.88 o 
  -5 -12   3       10.79       15.74      7.77 o 
  -4 -12   3       11.76       15.72      9.12 o 
  -3 -12   3        5.44       14.73      9.39 o 
  -2 -12   3       30.37       23.12     10.78 o 
  -1 -12   3       32.53       31.85      9.71 o 
   0 -12   3        1.52        0.21      5.50 o 
   1 -12   3       21.16       26.17      6.96 o 
   2 -12   3       12.90       20.44      6.17 o 
   3 -12   3        9.05        3.19      6.49 o 
 -11 -11   3       14.91       11.53      5.95 o 
 -10 -11   3       18.26        3.34      6.97 o 
  -9 -11   3       18.98       23.62      7.05 o 
  -8 -11   3       11.52        6.56      7.57 o 
  -7 -11   3        7.27       14.69      7.04 o 
  -6 -11   3        0.23        8.03      6.79 o 
  -5 -11   3      106.96      106.03      9.90 o 
  -4 -11   3        0.37        0.89      8.06 o 
  -3 -11   3       25.10       30.04     10.21 o 
  -2 -11   3        9.17       15.42      8.75 o 
  -1 -11   3        0.13        3.88      8.57 o 
   0 -11   3       21.66       13.11      5.86 o 
   1 -11   3       53.66       36.07      8.66 o 
   2 -11   3        0.02        7.34      7.34 o 
   3 -11   3        3.33        0.39      6.08 o 
   4 -11   3        4.52        2.62      6.16 o 
 -12 -10   3        9.34        8.09      5.56 o 
 -11 -10   3        1.00        6.42      6.42 o 
 -10 -10   3       25.04       18.48      7.04 o 
  -9 -10   3       11.82       12.74      6.64 o 
  -8 -10   3        0.53       10.20      6.39 o 
  -7 -10   3        0.00        9.91      7.02 o 
  -6 -10   3        0.78        0.88      7.74 o 
  -5 -10   3        0.00        7.50      7.50 o 
  -4 -10   3       90.20       99.74     10.24 o 
  -3 -10   3        2.08        9.76      9.17 o 
  -2 -10   3       34.16       21.59     11.24 o 
  -1 -10   3       44.43       74.11     10.58 o 
   0 -10   3       34.44       39.79      6.03 o 
   1 -10   3      113.82      111.90     10.38 o 
   2 -10   3       31.45       35.17      7.94 o 
   3 -10   3        0.36        1.55      6.53 o 
   4 -10   3        1.99        2.33      6.61 o 
   5 -10   3        6.00        3.54      6.95 o 
   6 -10   3        0.20        1.59      5.97 o 
 -12  -9   3        0.66        1.48      6.36 o 
 -11  -9   3        0.17        6.52      6.52 o 
 -10  -9   3        5.33        3.31      6.87 o 
  -9  -9   3        2.55        2.98      6.52 o 
  -8  -9   3        0.29        0.76      6.81 o 
  -7  -9   3        3.41        2.75      8.17 o 
  -6  -9   3       17.32       18.73      7.59 o 
  -5  -9   3        1.97       15.97      7.48 o 
  -4  -9   3      113.23       89.46      9.66 o 
  -3  -9   3        6.59        2.66      8.52 o 
  -2  -9   3        0.08        6.21      7.99 o 
  -1  -9   3      107.91      106.32     12.29 o 
   0  -9   3       88.18       73.33     13.35 o 
   1  -9   3       29.94       36.71      8.67 o 
   2  -9   3      151.73      131.02     10.92 o 
   3  -9   3       16.37       13.30      7.36 o 
   4  -9   3       10.37        1.58      6.97 o 
   5  -9   3        0.00        3.62      6.86 o 
   6  -9   3        2.34        2.09      7.21 o 
   7  -9   3        0.00        0.86      6.82 o 
 -12  -8   3        9.93        3.87      6.43 o 
 -11  -8   3        9.30        4.59      6.81 o 
 -10  -8   3       18.32        4.48      6.70 o 
  -9  -8   3        7.00        3.99      6.49 o 
  -8  -8   3        0.15        5.45      6.62 o 
  -7  -8   3        9.04       14.18      7.57 o 
  -6  -8   3        1.96        2.22      6.96 o 
  -5  -8   3       22.26       12.52      7.97 o 
  -4  -8   3       18.67       31.19      6.79 o 
  -3  -8   3      392.29      384.81     13.54 o 
  -2  -8   3        9.14       22.02      7.63 o 
  -1  -8   3       78.25       82.52      9.52 o 
   0  -8   3        2.26        1.31      5.20 o 
   1  -8   3       36.27       45.01      8.52 o 
   2  -8   3       19.50       27.92      7.41 o 
   3  -8   3       27.37       28.33      7.89 o 
   4  -8   3       93.54      102.21      9.04 o 
   5  -8   3       40.51       44.16      7.69 o 
   6  -8   3        1.54        1.69      6.57 o 
   7  -8   3        1.52        2.63      6.29 o 
   8  -8   3        0.01       15.18      6.62 o 
 -13  -7   3        0.61        7.49      7.49 o 
 -12  -7   3        1.26        5.31      7.01 o 
 -11  -7   3        0.35        0.00      7.10 o 
 -10  -7   3        5.46        1.87      6.23 o 
  -9  -7   3        0.01        7.57      5.74 o 
  -8  -7   3        4.94        9.01      6.61 o 
  -7  -7   3        0.88        1.05      6.65 o 
  -6  -7   3       65.31       70.95      8.67 o 
  -5  -7   3       78.22       85.53      8.03 o 
  -4  -7   3      135.19      143.12      8.68 o 
  -3  -7   3      114.99      124.33      8.05 o 
  -2  -7   3        2.29        3.29      6.60 o 
  -1  -7   3      234.91      260.16     11.80 o 
   0  -7   3      278.27      278.22     15.24 o 
   1  -7   3       73.95       60.20      8.47 o 
   2  -7   3       26.59       36.19      7.01 o 
   3  -7   3        4.20        8.46      7.17 o 
   4  -7   3       15.10       28.90      7.64 o 
   5  -7   3       18.20       23.33      8.06 o 
   6  -7   3        5.37        7.65      7.65 o 
   7  -7   3        4.88        4.39      7.21 o 
   8  -7   3        2.65        9.23      7.03 o 
   9  -7   3        2.21        6.09      7.30 o 
 -13  -6   3        0.44        4.31      7.04 o 
 -12  -6   3        2.18        7.01      7.01 o 
 -11  -6   3        3.04        2.05      7.29 o 
 -10  -6   3       10.53        8.12      6.97 o 
  -9  -6   3       15.96       14.46      7.55 o 
  -8  -6   3        1.18        2.38      6.79 o 
  -7  -6   3       72.66       79.94      8.73 o 
  -6  -6   3       99.75       86.67      8.28 o 
  -5  -6   3        1.84       14.59      5.60 o 
  -4  -6   3       81.35       84.85      7.42 o 
  -3  -6   3       60.05       67.06      6.17 o 
  -2  -6   3      239.09      201.96      8.79 o 
  -1  -6   3      383.73      398.17     12.23 o 
   0  -6   3      115.37      120.67     15.93 o 
   1  -6   3        0.01       10.87      5.56 o 
   2  -6   3      108.54      103.31      8.43 o 
   3  -6   3       13.59       15.15      6.20 o 
   4  -6   3       35.25       45.27      7.68 o 
   5  -6   3        5.19       19.44      7.52 o 
   6  -6   3       56.94       51.34      8.98 o 
   7  -6   3        1.96        7.36      7.10 o 
   8  -6   3        0.07        1.39      7.58 o 
   9  -6   3        0.04        8.76      7.35 o 
  10  -6   3        0.56        7.33      7.15 o 
 -13  -5   3        0.14        6.32      6.49 o 
 -12  -5   3        7.58       11.23      7.39 o 
 -11  -5   3        4.03        5.58      7.30 o 
 -10  -5   3        6.54       14.38      7.07 o 
  -9  -5   3      126.55      111.60      9.54 o 
  -8  -5   3        1.99       12.07      6.49 o 
  -7  -5   3      112.15      108.36      8.58 o 
  -6  -5   3        7.60        0.85      5.88 o 
  -5  -5   3       98.10      118.90      7.72 o 
  -4  -5   3      201.40      194.12      8.40 o 
  -3  -5   3      174.63      173.94      7.65 o 
  -2  -5   3       18.82       15.42      4.36 o 
  -1  -5   3      141.46      146.18      7.49 o 
   0  -5   3      491.02      479.92      9.03 o 
   1  -5   3        2.11        1.68      5.49 o 
   2  -5   3       21.36       25.30      5.78 o 
   3  -5   3      339.40      311.84     10.94 o 
   4  -5   3       29.71       19.55      6.73 o 
   5  -5   3       54.16       51.29      7.83 o 
   6  -5   3       55.83       63.62      8.90 o 
   7  -5   3       14.86       10.74      7.75 o 
   8  -5   3        3.73        6.38      8.10 o 
   9  -5   3       18.17       15.19      8.15 o 
  10  -5   3        0.62        1.54      7.64 o 
 -12  -4   3        0.19        7.99      8.08 o 
 -11  -4   3        0.14        7.84      7.84 o 
 -10  -4   3        0.08        5.02      7.45 o 
  -9  -4   3       54.17       45.81      9.17 o 
  -8  -4   3        6.63        0.32      7.13 o 
  -7  -4   3        6.76        7.33      6.01 o 
  -6  -4   3        1.71       10.77      5.45 o 
  -5  -4   3      148.36      140.29      7.83 o 
  -4  -4   3      187.44      177.76      7.94 o 
  -3  -4   3       53.02       41.47      4.86 o 
  -2  -4   3        0.87        1.36      3.75 o 
  -1  -4   3        3.99        0.74      4.22 o 
   0  -4   3      120.30      118.25      4.98 o 
   1  -4   3      236.70      258.45      8.17 o 
   2  -4   3      259.35      240.44      8.93 o 
   3  -4   3       24.94       20.41      5.56 o 
   4  -4   3      114.31      130.20      8.37 o 
   5  -4   3        0.14        2.14      5.89 o 
   6  -4   3        2.34       13.50      6.16 o 
   7  -4   3       72.49       78.06      9.52 o 
   8  -4   3       22.11       10.54      9.02 o 
   9  -4   3        0.45        9.30      9.30 o 
  10  -4   3       11.33       18.01      8.79 o 
  11  -4   3        5.23        4.72      8.98 o 
 -12  -3   3        0.04        5.43      7.62 o 
 -11  -3   3        0.32        8.99      7.96 o 
 -10  -3   3        0.79        8.15      8.15 o 
  -9  -3   3       24.94       31.72      8.50 o 
  -8  -3   3       56.20       58.86      8.60 o 
  -7  -3   3        0.84        4.99      6.17 o 
  -6  -3   3      350.57      406.06     12.19 o 
  -5  -3   3       12.32       10.60      5.13 o 
  -4  -3   3      149.70      127.00      6.90 o 
  -3  -3   3       29.53       30.66      4.20 o 
  -2  -3   3      152.73      141.14      5.86 o 
  -1  -3   3     1801.06     1759.23     16.65 o 
   0  -3   3        7.42       15.06      2.85 o 
   1  -3   3      649.59      492.89      9.76 o 
   2  -3   3     2214.80     2295.95     21.24 o 
   3  -3   3      493.22      524.09     11.41 o 
   4  -3   3       55.51       49.09      6.16 o 
   5  -3   3       59.12       77.06      7.02 o 
   6  -3   3      124.65      103.83      8.91 o 
   7  -3   3        5.88       11.43      7.03 o 
   8  -3   3       62.31       89.47     10.08 o 
   9  -3   3       18.32       25.83      8.49 o 
  10  -3   3       25.13       17.88      9.34 o 
  11  -3   3        9.55       11.75      8.66 o 
  12  -3   3        0.05        6.43      7.49 o 
 -12  -2   3        2.87        4.59      7.67 o 
 -11  -2   3        0.15        3.00      7.79 o 
 -10  -2   3       17.05       13.95      8.96 o 
  -9  -2   3        6.16        4.60      7.61 o 
  -8  -2   3        9.84        8.69      2.33 o 
  -7  -2   3       75.81       73.81      8.44 o 
  -6  -2   3        8.94        7.25      5.93 o 
  -5  -2   3        0.00        0.23      4.95 o 
  -4  -2   3      198.56      197.29      7.78 o 
  -3  -2   3      225.89      211.24      6.92 o 
  -2  -2   3        6.87        3.16      3.52 o 
  -1  -2   3      444.98      400.44      7.87 o 
   0  -2   3        0.01        1.00      2.92 o 
   1  -2   3     3772.34     3988.60     23.86 o 
   2  -2   3     1016.61     1123.24     13.59 o 
   3  -2   3      512.44      444.51      9.99 o 
   4  -2   3        0.54        3.63      4.31 o 
   5  -2   3        0.02        2.49      4.80 o 
   6  -2   3       42.55       38.18      6.88 o 
   7  -2   3        6.48        0.00      6.92 o 
   8  -2   3       75.66       84.23      9.85 o 
   9  -2   3        0.37        1.82      8.15 o 
  10  -2   3        7.33        2.98      9.28 o 
  11  -2   3        2.39        5.90      8.15 o 
  12  -2   3        0.04        0.52      8.47 o 
 -12  -1   3        1.85        4.23      8.43 o 
 -11  -1   3        0.34       13.03      8.49 o 
 -10  -1   3        3.25       14.31      7.90 o 
  -9  -1   3       10.37       24.18      6.97 o 
  -8  -1   3       20.38       21.41      7.99 o 
  -7  -1   3      385.59      374.83     14.20 o 
  -6  -1   3      131.63      126.35      8.34 o 
  -5  -1   3      167.87      178.36      8.75 o 
  -4  -1   3       71.85       82.76      6.03 o 
  -3  -1   3      204.86      246.12      7.78 o 
  -2  -1   3      278.08      248.70      6.19 o 
  -1  -1   3     6093.68     5990.37    114.74 o 
   0  -1   3       10.05       10.05      2.36 o 
   1  -1   3    14532.79    14429.76    181.22 o 
   2  -1   3        0.04        8.62      3.59 o 
   3  -1   3      167.11      184.59      6.29 o 
   4  -1   3       21.29       25.30      4.09 o 
   5  -1   3      160.39      156.78      7.56 o 
   6  -1   3      163.45      162.80      8.69 o 
   7  -1   3       32.66       24.07      7.46 o 
   8  -1   3       58.02       60.68      8.99 o 
   9  -1   3       14.57       15.67      9.28 o 
  10  -1   3       60.23       78.19     10.55 o 
  11  -1   3       10.94        0.00      8.50 o 
  12  -1   3        7.93        0.55      8.16 o 
  13  -1   3        0.00        7.94      7.42 o 
 -11   0   3        2.38        5.46      8.56 o 
 -10   0   3       25.95       25.13      9.59 o 
  -9   0   3        6.90        2.88      8.60 o 
  -8   0   3       57.24       66.99      8.79 o 
  -7   0   3       14.96       28.75      7.37 o 
  -6   0   3       90.07       97.82      8.02 o 
  -5   0   3      682.42      693.82     15.17 o 
  -4   0   3     1432.60     1550.13     19.97 o 
  -3   0   3      297.85      339.85      8.93 o 
  -2   0   3     1408.15     1237.22     14.31 o 
  -1   0   3       65.64       79.74      5.24 o 
   0   0   3      286.92      285.94      8.56 o 
   1   0   3      129.71      110.42      3.85 o 
   2   0   3     4568.20     3940.25     85.25 o 
   3   0   3       72.57       58.67      4.21 o 
   4   0   3      204.14      184.51      6.59 o 
   5   0   3      331.60      372.35      9.67 o 
   6   0   3        1.78        2.79      4.84 o 
   7   0   3      299.57      312.10     11.54 o 
   8   0   3       12.32       13.01      7.44 o 
   9   0   3        2.58        5.22      7.95 o 
  10   0   3        6.02        8.23      8.23 o 
  11   0   3        4.16        7.40      7.46 o 
  12   0   3        0.63        3.11      7.94 o 
  13   0   3        1.04       11.94      7.48 o 
 -11   1   3        0.79        6.26      8.59 o 
 -10   1   3        4.23        1.69      8.74 o 
  -9   1   3        4.71        1.53      8.46 o 
  -8   1   3       11.08        0.43      8.86 o 
  -7   1   3       29.48       28.32      8.88 o 
  -6   1   3       75.81       95.58      9.07 o 
  -5   1   3      119.25      131.79      8.54 o 
  -4   1   3      259.13      289.49     10.14 o 
  -3   1   3     3377.46     3410.30     27.12 o 
  -2   1   3      169.89      161.81      6.10 o 
  -1   1   3     4628.18     4100.22     99.17 o 
   0   1   3     1929.15     1798.72     38.89 o 
   1   1   3     1117.65     1161.64     13.69 o 
   2   1   3    11462.93    12487.30    156.03 o 
   3   1   3     1345.95     1372.29     12.75 o 
   4   1   3       24.79       27.84      3.88 o 
   5   1   3        7.50        2.25      3.83 o 
   6   1   3       42.52       55.23      6.05 o 
   7   1   3       12.09        0.56      5.66 o 
   8   1   3      686.30      696.04     17.24 o 
   9   1   3       12.76        1.13      7.92 o 
  10   1   3      123.91      116.10     11.08 o 
  11   1   3       40.50       47.63      9.27 o 
  12   1   3        9.23       14.08      8.39 o 
  13   1   3        0.07        7.82      7.82 o 
 -10   2   3        2.57        9.05      9.05 o 
  -9   2   3        0.11        2.67      8.44 o 
  -8   2   3        0.08        9.01      9.01 o 
  -7   2   3        0.77       14.59      7.63 o 
  -6   2   3      148.30      153.60     11.05 o 
  -5   2   3       19.95       18.78      6.70 o 
  -4   2   3       64.65       48.84      6.69 o 
  -3   2   3     1070.43     1003.63     15.87 o 
  -2   2   3       10.56        1.29      3.90 o 
  -1   2   3       50.74       42.86      4.21 o 
   0   2   3     1749.10     1753.29     55.49 o 
   1   2   3      142.66      138.82      5.13 o 
   2   2   3     4032.62     4256.10     22.77 o 
   3   2   3     8425.41     8403.63    133.03 o 
   4   2   3      175.77      209.45      6.10 o 
   5   2   3      219.55      210.32      7.26 o 
   6   2   3      129.60      118.51      6.38 o 
   7   2   3      233.97      213.49      9.34 o 
   8   2   3      399.79      424.88     13.91 o 
   9   2   3      239.23      222.20     12.37 o 
  10   2   3       40.54       31.63      9.43 o 
  11   2   3        4.28       14.58      8.57 o 
  12   2   3        0.88       16.63      7.06 o 
  13   2   3        0.00        1.00      8.27 o 
  14   2   3        0.12        8.34      8.34 o 
 -10   3   3        0.53        8.31      8.31 o 
  -9   3   3        0.08        9.61      9.61 o 
  -8   3   3       11.85       24.42      8.77 o 
  -7   3   3        1.25        8.08      8.08 o 
  -6   3   3       56.84       38.89     10.46 o 
  -5   3   3      129.69      135.21      9.15 o 
  -4   3   3      163.33      152.80      9.05 o 
  -3   3   3      849.18      842.87     15.88 o 
  -2   3   3        3.46       11.60      4.01 o 
  -1   3   3     2231.60     2279.80     20.90 o 
   0   3   3       36.15       29.67      2.50 o 
   1   3   3     1886.30     1695.02     15.57 o 
   2   3   3     1516.41     1526.67     14.99 o 
   3   3   3     2078.05     1811.37     15.75 o 
   4   3   3     2304.40     2292.75     18.19 o 
   5   3   3      400.44      390.03     10.74 o 
   6   3   3       30.48       30.85      5.18 o 
   7   3   3        2.60        5.74      5.74 o 
   8   3   3      187.51      171.55      9.51 o 
   9   3   3       89.25       66.63      9.06 o 
  10   3   3      109.24      111.18     10.94 o 
  11   3   3      283.05      301.76     14.54 o 
  12   3   3       40.56       35.07     10.10 o 
  13   3   3        1.79        7.04      8.47 o 
  14   3   3        0.95       13.56      6.99 o 
  -9   4   3        2.19        1.66      8.76 o 
  -8   4   3        2.01        1.61      8.72 o 
  -7   4   3       31.56       37.85      8.56 o 
  -6   4   3       43.17       29.08      9.29 o 
  -5   4   3       58.19       44.03      9.09 o 
  -4   4   3       13.17       19.64      6.65 o 
  -3   4   3      222.41      199.36     10.17 o 
  -2   4   3      292.62      301.36     10.01 o 
  -1   4   3      198.66      220.50      8.03 o 
   0   4   3       41.82       44.83      3.38 o 
   1   4   3      119.17      114.97      5.54 o 
   2   4   3      286.24      263.18      7.28 o 
   3   4   3     1507.80     1502.69     15.99 o 
   4   4   3     2091.70     1903.54     17.30 o 
   5   4   3      304.50      285.00      9.50 o 
   6   4   3     2369.84     2570.57     24.68 o 
   7   4   3      838.44      906.18     17.17 o 
   8   4   3      145.33      160.72      9.30 o 
   9   4   3      142.98      148.97     11.21 o 
  10   4   3       13.39        7.92      8.59 o 
  11   4   3       73.45       62.63     10.39 o 
  12   4   3       24.81       32.76      8.99 o 
  13   4   3        1.60        4.97      8.09 o 
  14   4   3        5.77        6.03      8.51 o 
  -9   5   3        0.95        4.86      8.33 o 
  -8   5   3        0.40        1.09      8.34 o 
  -7   5   3        0.38       21.38      7.69 o 
  -6   5   3       32.22       39.19      9.71 o 
  -5   5   3      281.61      300.37     14.84 o 
  -4   5   3      251.47      232.87     12.58 o 
  -3   5   3       24.62       18.53      6.51 o 
  -2   5   3       72.19       72.22      7.43 o 
  -1   5   3      133.85      138.32      7.36 o 
   0   5   3     1600.39     1733.88     53.67 o 
   1   5   3     1368.92     1473.92     17.93 o 
   2   5   3     1242.60     1191.50     15.61 o 
   3   5   3        2.10        1.56      3.94 o 
   4   5   3      412.08      443.35      8.54 o 
   5   5   3      402.08      398.57     11.13 o 
   6   5   3      772.69      757.63     16.40 o 
   7   5   3        1.77        2.49      4.87 o 
   8   5   3       11.46        1.55      6.31 o 
   9   5   3      185.08      195.02     11.33 o 
  10   5   3      698.03      697.00     20.23 o 
  11   5   3       33.86       29.72      9.73 o 
  12   5   3        5.47        6.13      9.07 o 
  13   5   3        1.61        1.52      7.93 o 
  14   5   3        0.09        4.04      7.79 o 
  -8   6   3        0.64        3.19      8.28 o 
  -7   6   3        2.00        0.54      8.41 o 
  -6   6   3       14.92       10.86      8.70 o 
  -5   6   3       23.89       18.59      9.12 o 
  -4   6   3      375.56      415.06     16.86 o 
  -3   6   3       37.12       37.99      8.44 o 
  -2   6   3        2.77        3.54      6.35 o 
  -1   6   3       44.56       50.00      6.53 o 
   0   6   3      478.01      539.80      9.42 o 
   1   6   3      346.35      366.43     10.94 o 
   2   6   3        7.38        7.10      4.21 o 
   3   6   3       88.51       84.04      5.94 o 
   4   6   3        0.15        0.22      4.32 o 
   5   6   3     1615.24     1559.19     18.65 o 
   6   6   3      237.05      217.12      9.16 o 
   7   6   3       13.73       10.06      3.02 o 
   8   6   3       39.90       49.65      7.35 o 
   9   6   3        1.42        7.49      7.49 o 
  10   6   3      134.08      123.38     11.53 o 
  11   6   3      117.88      114.90     12.00 o 
  12   6   3       47.12       30.85     11.09 o 
  13   6   3       10.60       27.86      8.65 o 
  14   6   3        0.08        2.53      8.19 o 
  -7   7   3        0.42        8.96      7.31 o 
  -6   7   3       14.45       12.34      8.84 o 
  -5   7   3      142.09      122.61     12.60 o 
  -4   7   3      207.20      195.46     13.59 o 
  -3   7   3        0.18        9.78      9.78 o 
  -2   7   3        4.84        8.78      7.69 o 
  -1   7   3        2.59        1.66      7.03 o 
   0   7   3      150.25      146.40     10.54 o 
   1   7   3      132.43      145.72      8.70 o 
   2   7   3        8.06        6.45      5.43 o 
   3   7   3       50.43       47.05      6.19 o 
   4   7   3       69.32       62.05      6.71 o 
   5   7   3      691.76      683.90     13.99 o 
   6   7   3       17.02       19.49      5.52 o 
   7   7   3       45.64       40.36      7.41 o 
   8   7   3      237.08      252.58     12.59 o 
   9   7   3       31.36       24.87      7.86 o 
  10   7   3       25.37       45.50      9.37 o 
  11   7   3       66.73       82.51     10.77 o 
  12   7   3       73.91       86.50     10.30 o 
  13   7   3        0.03        2.00      7.92 o 
  14   7   3        9.19        1.54      8.39 o 
  -6   8   3        3.68        4.68      8.84 o 
  -5   8   3       13.05       25.79      8.08 o 
  -4   8   3       14.38        2.87      9.46 o 
  -3   8   3        0.14       20.88      7.57 o 
  -2   8   3      212.66      198.60     12.98 o 
  -1   8   3      118.61      133.41     10.52 o 
   0   8   3        2.32        4.24      4.99 o 
   1   8   3        1.56        0.35      6.73 o 
   2   8   3       39.43       48.08      7.30 o 
   3   8   3      103.33       91.72      7.78 o 
   4   8   3       14.59       15.02      5.80 o 
   5   8   3       41.30       40.14      6.22 o 
   6   8   3       21.96       15.62      6.00 o 
   7   8   3      127.33      138.64      9.62 o 
   8   8   3       73.62       98.63      9.85 o 
   9   8   3      164.46      175.74     12.23 o 
  10   8   3      143.55      159.81     12.82 o 
  11   8   3      243.16      254.52     14.41 o 
  12   8   3       23.10       19.54      9.26 o 
  13   8   3       12.24       10.64      9.14 o 
  14   8   3        1.13        2.55      7.96 o 
  -5   9   3       12.27        5.13      8.49 o 
  -4   9   3       14.97        2.50      8.65 o 
  -3   9   3        0.98        9.55      7.98 o 
  -2   9   3       79.85       90.86     10.39 o 
  -1   9   3       64.18       78.03     10.20 o 
   0   9   3        9.53       12.37      5.63 o 
   1   9   3      100.76      117.36     10.02 o 
   2   9   3        2.07        8.06      8.06 o 
   3   9   3       10.08       18.63      7.32 o 
   4   9   3       80.52       93.00      8.38 o 
   5   9   3        1.36        1.46      7.58 o 
   6   9   3       15.08       19.37      6.91 o 
   7   9   3       27.63       34.75      7.45 o 
   8   9   3        0.09        2.34      8.10 o 
   9   9   3       20.88       22.30      9.61 o 
  10   9   3       17.56       27.79      8.66 o 
  11   9   3        5.81        1.94      8.36 o 
  12   9   3       11.02        9.69      9.69 o 
  13   9   3        7.91        6.13      8.61 o 
  14   9   3        0.08        4.10      7.96 o 
  -4  10   3        0.91        8.08      7.69 o 
  -3  10   3        5.90        1.47      8.31 o 
  -2  10   3        0.13       11.96      7.73 o 
  -1  10   3       22.81       18.37      9.06 o 
   0  10   3        0.15        1.76      5.79 o 
   1  10   3        1.89        5.07      7.17 o 
   2  10   3        2.63       18.95      7.17 o 
   3  10   3       22.35       38.26      8.58 o 
   4  10   3        1.73       12.74      6.84 o 
   5  10   3      128.02      126.75     10.85 o 
   6  10   3       67.12       55.47      9.39 o 
   7  10   3       17.62       27.05      7.55 o 
   8  10   3        8.46        0.40      9.08 o 
   9  10   3        2.98        6.37      7.93 o 
  10  10   3        8.84        7.63      8.34 o 
  11  10   3        5.56        8.43      8.03 o 
  12  10   3        6.20        8.70      9.37 o 
  13  10   3        0.85        5.16      7.98 o 
  14  10   3        5.36       23.43      8.06 o 
  -3  11   3        1.28        0.50      8.23 o 
  -2  11   3        2.28        8.42      8.28 o 
  -1  11   3       17.27        0.00      8.11 o 
   0  11   3        1.44        5.52      5.39 o 
   1  11   3        4.79        6.43      7.91 o 
   2  11   3        0.55        5.45      7.99 o 
   3  11   3        2.11        7.87      7.87 o 
   4  11   3        0.36        3.96      7.39 o 
   5  11   3        9.32        3.85      7.94 o 
   6  11   3       71.15       50.86     10.05 o 
   7  11   3      100.99       85.37      9.62 o 
   8  11   3       95.36       91.78     10.20 o 
   9  11   3        1.01        6.61      8.23 o 
  10  11   3        2.40       10.42      8.11 o 
  11  11   3        0.08        9.70      7.85 o 
  12  11   3        0.24        5.17      8.15 o 
  13  11   3        0.01        3.61      8.57 o 
  -1  12   3        8.18       10.28      8.27 o 
   0  12   3       15.05       13.07     17.33 o 
   1  12   3        6.92        2.42      7.58 o 
   2  12   3        9.10       12.50      7.68 o 
   3  12   3        8.55        8.70      8.81 o 
   4  12   3        1.46        3.37      7.94 o 
   5  12   3        5.32       11.11      8.22 o 
   6  12   3       22.14       22.85      9.78 o 
   7  12   3        0.17        4.39      7.22 o 
   8  12   3       16.92       30.24      8.72 o 
   9  12   3       11.04        3.88      8.79 o 
  10  12   3        7.06        7.69      8.35 o 
  11  12   3        3.97        4.18      8.68 o 
  12  12   3        4.78       19.31      7.61 o 
  13  12   3        8.89        4.12      9.05 o 
   0  13   3        5.71        9.03      5.02 o 
   1  13   3        0.22        7.82      7.16 o 
   2  13   3        0.12        8.54      8.54 o 
   3  13   3        3.00       16.99      7.31 o 
   4  13   3       25.51       50.73      8.91 o 
   5  13   3        4.54       14.03      8.71 o 
   6  13   3        0.46       20.68      7.93 o 
   7  13   3        0.80       13.17      8.18 o 
   8  13   3       41.35       19.66      9.41 o 
   9  13   3        0.51        7.19      8.18 o 
  10  13   3        5.14       11.29      7.63 o 
  11  13   3        1.19       10.44      8.34 o 
  12  13   3        0.58        4.69      8.66 o 
   2  14   3        0.09        0.96      7.83 o 
   3  14   3        0.46        5.98      7.50 o 
   4  14   3        2.46        1.52      8.56 o 
   5  14   3        4.71       23.85      8.39 o 
   6  14   3        3.69       23.10      8.04 o 
   7  14   3       28.17       33.90      9.68 o 
   8  14   3       16.12       12.48      8.44 o 
   9  14   3        1.25        5.99      7.75 o 
  10  14   3        4.87        7.53      8.19 o 
  -7 -14   4        9.66       17.03      7.54 o 
  -6 -14   4        0.30        7.26      7.30 o 
  -5 -14   4        0.27        5.87      7.31 o 
  -4 -14   4        0.01        3.69      8.90 o 
  -3 -14   4        0.00       12.42      8.02 o 
  -2 -14   4        0.00       13.28      8.40 o 
  -9 -13   4        2.35        8.48      6.10 o 
  -8 -13   4        0.30        2.30      7.62 o 
  -7 -13   4        0.42        0.93      7.44 o 
  -6 -13   4        3.60        1.81      8.22 o 
  -5 -13   4        1.20        8.47      8.47 o 
  -4 -13   4        0.63        5.76      9.07 o 
  -3 -13   4        0.02       10.89      9.09 o 
  -2 -13   4        8.25        0.00      9.29 o 
  -1 -13   4        4.26        8.06      8.06 o 
   0 -13   4        2.61        0.78      5.49 o 
   1 -13   4        1.21        6.62      6.62 o 
 -10 -12   4        1.22        6.43      6.43 o 
  -9 -12   4        0.33        4.65      6.48 o 
  -8 -12   4        0.32        7.34      7.53 o 
  -7 -12   4        0.01        4.70      8.07 o 
  -6 -12   4        2.38        0.45      7.92 o 
  -5 -12   4       11.94        5.90      8.22 o 
  -4 -12   4        5.06        2.94      9.12 o 
  -3 -12   4        4.34       16.85      8.75 o 
  -2 -12   4        4.46       11.70      8.45 o 
  -1 -12   4       23.50       31.07      9.36 o 
   0 -12   4       12.13        9.42      6.07 o 
   1 -12   4        3.90       10.91      7.47 o 
   2 -12   4        3.42        9.17      6.27 o 
   3 -12   4       15.72        8.46      6.05 o 
 -11 -11   4       12.20       12.50      5.97 o 
 -10 -11   4       13.30        8.71      6.63 o 
  -9 -11   4        0.57        9.52      6.84 o 
  -8 -11   4        5.58        6.66      7.25 o 
  -7 -11   4        3.37       10.09      7.75 o 
  -6 -11   4        3.26        5.35      7.40 o 
  -5 -11   4        8.49       15.89      7.68 o 
  -4 -11   4       33.83       38.10      9.82 o 
  -3 -11   4        1.19        0.00      9.10 o 
  -2 -11   4        0.15       18.21      8.75 o 
  -1 -11   4       18.69       29.42      9.74 o 
   0 -11   4        5.98        0.35      6.44 o 
   1 -11   4        0.49        9.58      8.39 o 
   2 -11   4        0.06        2.02      6.85 o 
   3 -11   4        2.65        2.30      6.48 o 
   4 -11   4        0.50        2.89      6.05 o 
 -11 -10   4        1.57        5.43      5.43 o 
 -10 -10   4        6.95        6.86      6.86 o 
  -9 -10   4       12.19       10.04      7.14 o 
  -8 -10   4        0.68        5.95      6.61 o 
  -7 -10   4        0.87        7.88      7.44 o 
  -6 -10   4        8.58        4.71      8.34 o 
  -5 -10   4       29.96       32.45      8.35 o 
  -4 -10   4        0.19        1.21      7.91 o 
  -3 -10   4       34.37       45.83      9.27 o 
  -2 -10   4        2.49       20.38      8.73 o 
  -1 -10   4       33.49       38.84      9.80 o 
   0 -10   4        0.61        0.73      6.25 o 
   1 -10   4       20.54       32.40      8.11 o 
   2 -10   4        1.03        3.28      7.02 o 
   3 -10   4        0.06        2.74      6.64 o 
   4 -10   4        3.32        2.29      6.90 o 
   5 -10   4        1.02        5.68      6.05 o 
   6 -10   4        0.59        4.08      5.55 o 
 -12  -9   4        1.05        8.24      5.61 o 
 -11  -9   4        0.10        5.94      5.94 o 
 -10  -9   4        5.38        6.47      6.72 o 
  -9  -9   4        1.99        0.77      6.55 o 
  -8  -9   4        3.56        5.26      7.04 o 
  -7  -9   4       13.60        6.19      7.81 o 
  -6  -9   4        9.65        4.08      7.65 o 
  -5  -9   4        0.07       16.08      6.97 o 
  -4  -9   4       37.73       24.57      8.57 o 
  -3  -9   4      120.21      116.25     11.13 o 
  -2  -9   4      383.91      406.68     16.55 o 
  -1  -9   4      173.24      191.76     12.42 o 
   0  -9   4        1.81        6.09      6.17 o 
   1  -9   4        0.07        0.83      8.38 o 
   2  -9   4        0.38        1.20      7.22 o 
   3  -9   4       18.27       18.72      7.34 o 
   4  -9   4        1.71        2.72      6.82 o 
   5  -9   4        1.50        3.89      6.81 o 
   6  -9   4        0.05        2.74      6.65 o 
   7  -9   4        3.77       13.78      6.55 o 
 -12  -8   4        4.30        3.01      6.27 o 
 -11  -8   4        2.10        4.98      5.99 o 
 -10  -8   4        0.07        6.50      6.50 o 
  -9  -8   4        0.12        1.92      6.65 o 
  -8  -8   4        7.03        0.00      7.09 o 
  -7  -8   4        7.72       15.13      7.60 o 
  -6  -8   4       33.87       38.18      8.32 o 
  -5  -8   4        0.00        1.77      6.74 o 
  -4  -8   4        1.24        7.82      7.82 o 
  -3  -8   4      156.37      183.61     11.22 o 
  -2  -8   4      463.23      436.93     15.48 o 
  -1  -8   4       10.57       16.92      8.19 o 
   0  -8   4        4.76        0.52      5.60 o 
   1  -8   4       27.13       21.65      8.26 o 
   2  -8   4        0.21        7.93      7.88 o 
   3  -8   4       28.23       33.41      8.54 o 
   4  -8   4       72.81       74.81      8.28 o 
   5  -8   4        4.85        2.71      6.94 o 
   6  -8   4        1.16        3.23      6.33 o 
   7  -8   4        0.57        6.95      6.95 o 
   8  -8   4        7.37       11.68      6.68 o 
 -12  -7   4        0.01        6.35      6.12 o 
 -11  -7   4       11.13        0.00      7.19 o 
 -10  -7   4       11.68       14.38      6.68 o 
  -9  -7   4        0.67        4.17      5.90 o 
  -8  -7   4        0.00        4.08      6.68 o 
  -7  -7   4        2.45        5.13      7.30 o 
  -6  -7   4        7.53       10.32      7.19 o 
  -5  -7   4       14.72       13.14      7.44 o 
  -4  -7   4       54.32       45.14      6.65 o 
  -3  -7   4        0.13        1.16      6.05 o 
  -2  -7   4     1194.59     1133.99     20.56 o 
  -1  -7   4     1940.17     2103.15     28.01 o 
   0  -7   4      550.97      524.79     11.10 o 
   1  -7   4      151.79      169.38     10.41 o 
   2  -7   4        0.02        6.93      6.93 o 
   3  -7   4       77.48       61.89      9.11 o 
   4  -7   4       92.95       98.84      9.41 o 
   5  -7   4       36.56       29.85      8.13 o 
   6  -7   4       29.47       29.45      7.24 o 
   7  -7   4        0.01        1.27      6.54 o 
   8  -7   4        2.17        6.95      6.86 o 
   9  -7   4        1.48        2.64      7.15 o 
 -12  -6   4        0.04        6.58      6.58 o 
 -11  -6   4        1.72        2.46      6.98 o 
 -10  -6   4       11.34        6.34      6.85 o 
  -9  -6   4        0.64        3.05      6.50 o 
  -8  -6   4        1.17       10.93      6.48 o 
  -7  -6   4      105.07       89.19      9.22 o 
  -6  -6   4      293.86      318.95     13.07 o 
  -5  -6   4       96.17       96.04      8.31 o 
  -4  -6   4        0.06        8.53      5.69 o 
  -3  -6   4       48.84       41.64      5.58 o 
  -2  -6   4     1047.15      949.28     17.42 o 
  -1  -6   4     2462.40     2473.20     27.98 o 
   0  -6   4      425.32      404.10     10.38 o 
   1  -6   4      222.15      256.94     10.70 o 
   2  -6   4        5.86        7.39      6.15 o 
   3  -6   4       48.49       44.60      7.13 o 
   4  -6   4        4.60        4.25      1.07 o 
   5  -6   4        3.10        7.55      6.94 o 
   6  -6   4        2.54        6.55      7.30 o 
   7  -6   4       56.16       49.14      8.07 o 
   8  -6   4        0.87        8.77      6.76 o 
   9  -6   4        2.42        7.31      6.58 o 
  10  -6   4        0.01        6.44      7.16 o 
 -12  -5   4        0.25        2.18      6.84 o 
 -11  -5   4       21.28       21.38      7.20 o 
 -10  -5   4       54.39       31.58      8.08 o 
  -9  -5   4       18.75       30.94      7.14 o 
  -8  -5   4        0.49        4.72      6.58 o 
  -7  -5   4       56.14       64.22      8.28 o 
  -6  -5   4       45.06       30.82      7.85 o 
  -5  -5   4      160.75      166.59      9.07 o 
  -4  -5   4      339.20      366.07     11.50 o 
  -3  -5   4      104.26      119.09      7.10 o 
  -2  -5   4     1621.77     1480.54     19.46 o 
  -1  -5   4     2814.61     2864.35     27.12 o 
   0  -5   4      587.88      569.85      9.45 o 
   1  -5   4       21.38       19.50      5.52 o 
   2  -5   4      182.04      179.73      9.18 o 
   3  -5   4      604.26      600.52     14.87 o 
   4  -5   4      403.44      424.70     13.51 o 
   5  -5   4       43.74       31.45      8.46 o 
   6  -5   4        2.66        5.48      7.08 o 
   7  -5   4       82.17       45.12      9.60 o 
   8  -5   4       15.13        9.11      7.89 o 
   9  -5   4        0.23       12.46      8.05 o 
  10  -5   4        0.23        2.88      7.69 o 
 -12  -4   4        1.65        1.36      6.90 o 
 -11  -4   4       17.82       17.01      8.37 o 
 -10  -4   4       25.80       34.57      8.22 o 
  -9  -4   4       92.27       74.11      9.44 o 
  -8  -4   4        0.99        0.75      7.31 o 
  -7  -4   4      387.30      441.00     14.37 o 
  -6  -4   4      286.64      294.66     11.89 o 
  -5  -4   4        1.41        6.21      5.62 o 
  -4  -4   4       15.61       24.40      5.35 o 
  -3  -4   4     1540.85     1508.37     19.53 o 
  -2  -4   4      926.46      877.95     14.31 o 
  -1  -4   4     1249.37     1177.20     16.20 o 
   0  -4   4      264.66      261.90      9.87 o 
   1  -4   4      645.67      657.81     13.01 o 
   2  -4   4      279.02      279.01      8.38 o 
   3  -4   4        0.05        0.24      4.90 o 
   4  -4   4       11.76       14.14      5.84 o 
   5  -4   4        4.57        0.00      6.32 o 
   6  -4   4       14.90       24.66      7.09 o 
   7  -4   4        2.09        4.93      7.63 o 
   8  -4   4      274.16      259.28     13.59 o 
   9  -4   4        9.55       16.98      7.54 o 
  10  -4   4       12.56        2.43      9.63 o 
  11  -4   4        0.97        4.99      7.94 o 
 -12  -3   4        0.70        0.48      7.63 o 
 -11  -3   4        0.85        2.79      7.37 o 
 -10  -3   4        0.60        2.67      7.82 o 
  -9  -3   4       11.57        8.11      8.11 o 
  -8  -3   4        0.40        0.39      7.65 o 
  -7  -3   4       42.48       46.83      8.40 o 
  -6  -3   4       43.09       49.41      7.27 o 
  -5  -3   4       10.92       12.60      5.83 o 
  -4  -3   4       56.26       51.90      5.78 o 
  -3  -3   4        0.72        6.92      4.44 o 
  -2  -3   4        0.06        0.00      3.82 o 
  -1  -3   4       30.59       21.83      4.05 o 
   0  -3   4       94.64      113.75      4.35 o 
   1  -3   4      537.90      494.80     10.53 o 
   2  -3   4      710.67      740.80     12.78 o 
   3  -3   4       13.20       14.20      4.11 o 
   4  -3   4       43.39       42.03      6.51 o 
   5  -3   4        7.62       10.09      5.56 o 
   6  -3   4       37.92       37.85      7.08 o 
   7  -3   4       26.82       18.00      7.46 o 
   8  -3   4        0.04       10.92      7.14 o 
   9  -3   4       51.08       66.86      8.97 o 
  10  -3   4        0.15        8.35      8.35 o 
  11  -3   4        3.08        3.07      8.53 o 
  12  -3   4        0.00       14.29      7.15 o 
 -11  -2   4        0.41        1.48      7.58 o 
 -10  -2   4        8.27       12.28      7.36 o 
  -9  -2   4        6.36       15.34      6.70 o 
  -8  -2   4        9.62        0.40      7.57 o 
  -7  -2   4       32.19       33.67      8.16 o 
  -6  -2   4        0.09        3.75      5.87 o 
  -5  -2   4      291.02      303.67     11.08 o 
  -4  -2   4      203.89      213.38      8.72 o 
  -3  -2   4      179.65      148.82      6.93 o 
  -2  -2   4      842.60      771.06     12.21 o 
  -1  -2   4      821.75      847.50     10.57 o 
   0  -2   4       82.78       92.59      4.37 o 
   1  -2   4      941.44      941.82     14.60 o 
   2  -2   4     1671.76     1739.79     15.64 o 
   3  -2   4      155.24      160.26      6.74 o 
   4  -2   4      207.69      200.31      7.91 o 
   5  -2   4       33.39       26.13      5.88 o 
   6  -2   4        1.18        3.56      5.84 o 
   7  -2   4        0.06        7.13      7.13 o 
   8  -2   4       51.92       30.21      9.43 o 
   9  -2   4        3.52       14.84      7.82 o 
  10  -2   4        0.46        2.41      7.48 o 
  11  -2   4        2.81        3.06      8.76 o 
  12  -2   4        0.09        8.48      8.48 o 
 -11  -1   4        2.13       14.39      7.22 o 
 -10  -1   4        0.93       10.44      7.85 o 
  -9  -1   4        0.15        1.88      8.02 o 
  -8  -1   4       44.00       24.44      9.17 o 
  -7  -1   4        4.50        7.34      7.34 o 
  -6  -1   4       28.76       36.77      7.99 o 
  -5  -1   4       70.62       70.73      7.73 o 
  -4  -1   4       28.81       28.23      5.89 o 
  -3  -1   4      759.23      706.93     12.97 o 
  -2  -1   4       55.69       57.97      4.86 o 
  -1  -1   4       85.40       96.68      5.36 o 
   0  -1   4     1710.90     1873.19     11.99 o 
   1  -1   4      289.27      268.46      6.35 o 
   2  -1   4      972.19      809.72     11.59 o 
   3  -1   4      138.46      130.74      5.68 o 
   4  -1   4      355.49      377.82      9.46 o 
   5  -1   4        8.63        4.84      4.34 o 
   6  -1   4        2.48        5.54      5.54 o 
   7  -1   4       42.28       56.26      6.79 o 
   8  -1   4        1.00       11.86      6.63 o 
   9  -1   4       30.97       32.42      9.47 o 
  10  -1   4        4.71       13.13      8.17 o 
  11  -1   4       13.85        8.10      8.74 o 
  12  -1   4        0.04        8.35      8.35 o 
  13  -1   4        2.16        4.67      8.13 o 
 -11   0   4        1.57        8.54      8.34 o 
 -10   0   4        0.16        3.18      8.17 o 
  -9   0   4       14.44       29.79      8.32 o 
  -8   0   4        5.44       10.87      7.87 o 
  -7   0   4       12.23        8.88      8.09 o 
  -6   0   4        4.29        5.29      7.24 o 
  -5   0   4      286.54      316.62     11.82 o 
  -4   0   4       43.03       45.14      5.96 o 
  -3   0   4       28.56       24.08      5.24 o 
  -2   0   4        3.56        5.02      3.45 o 
  -1   0   4      355.62      394.49      8.48 o 
   0   0   4     2114.95     1982.49     11.90 o 
   1   0   4     2580.14     2698.98     19.59 o 
   2   0   4     1031.04      878.80     11.28 o 
   3   0   4      966.48      973.64     11.96 o 
   4   0   4      683.37      729.50     11.38 o 
   5   0   4       43.06       41.39      5.09 o 
   6   0   4      451.98      453.75     12.01 o 
   7   0   4       87.43       75.85      7.91 o 
   8   0   4      285.18      319.69     13.04 o 
   9   0   4       26.01       38.57      8.66 o 
  10   0   4       11.85        9.69      8.72 o 
  11   0   4        4.49        7.66      8.88 o 
  12   0   4        1.59        2.50      8.17 o 
  13   0   4        0.49        4.05      7.72 o 
 -10   1   4        1.26        5.59      9.00 o 
  -9   1   4        1.13        4.80      8.47 o 
  -8   1   4       12.43       14.15      8.27 o 
  -7   1   4       87.38       84.32     10.56 o 
  -6   1   4       67.55       64.62      9.18 o 
  -5   1   4      288.18      312.38     12.71 o 
  -4   1   4       99.60       98.91      7.43 o 
  -3   1   4      658.24      693.36     13.76 o 
  -2   1   4      233.29      266.85      8.06 o 
  -1   1   4       67.36       70.50      4.72 o 
   0   1   4      597.25      552.06      6.62 o 
   1   1   4      246.03      242.94      5.10 o 
   2   1   4       67.15       55.91      4.07 o 
   3   1   4       18.89       14.90      3.14 o 
   4   1   4        4.58       13.71      3.33 o 
   5   1   4      727.99      735.63     12.18 o 
   6   1   4       25.97       17.84      5.31 o 
   7   1   4      401.23      416.27     12.41 o 
   8   1   4      108.81      110.67      9.05 o 
   9   1   4      118.50      121.45     10.04 o 
  10   1   4      204.11      204.82     12.86 o 
  11   1   4       22.04       20.56      8.44 o 
  12   1   4        0.10       16.56      7.68 o 
  13   1   4        6.97       19.96      7.49 o 
  14   1   4        0.00        2.93      7.22 o 
 -10   2   4        2.50       13.34      8.05 o 
  -9   2   4        9.02       10.84      9.30 o 
  -8   2   4        6.98       16.15      8.50 o 
  -7   2   4      106.59       91.03     10.78 o 
  -6   2   4       16.98       19.57      9.17 o 
  -5   2   4        0.90        1.74      6.59 o 
  -4   2   4        0.28        2.05      5.82 o 
  -3   2   4     1513.66     1533.79     20.98 o 
  -2   2   4      567.84      580.28     12.16 o 
  -1   2   4      399.66      422.02      9.41 o 
   0   2   4        1.70        2.31      2.20 o 
   1   2   4        0.47        0.00      3.53 o 
   2   2   4      667.96      570.37      9.67 o 
   3   2   4       86.65       89.21      5.37 o 
   4   2   4      436.87      444.68      8.65 o 
   5   2   4       19.52       21.70      3.67 o 
   6   2   4        0.34        0.00      4.27 o 
   7   2   4        2.72        5.41      5.41 o 
   8   2   4      307.92      349.66     12.27 o 
   9   2   4       67.91       79.97      8.72 o 
  10   2   4      138.88      143.24     11.58 o 
  11   2   4        3.84        6.63      9.44 o 
  12   2   4       28.80       33.68      8.86 o 
  13   2   4        0.55        2.46      7.66 o 
  14   2   4        0.70        5.88      7.46 o 
  -9   3   4        2.19        0.54      8.82 o 
  -8   3   4        0.01        2.60      8.27 o 
  -7   3   4       19.18       13.44      8.36 o 
  -6   3   4      146.20      130.14     12.52 o 
  -5   3   4        6.96        4.12      7.72 o 
  -4   3   4       28.45       36.48      7.42 o 
  -3   3   4      471.99      505.32     13.40 o 
  -2   3   4      345.62      370.09     11.01 o 
  -1   3   4      247.41      228.78      8.14 o 
   0   3   4      581.95      542.33     17.09 o 
   1   3   4      653.66      715.84     11.22 o 
   2   3   4       33.42       37.60      4.44 o 
   3   3   4     2041.34     2187.60     19.10 o 
   4   3   4     3184.39     3379.55     23.02 o 
   5   3   4     2623.78     2922.66     22.78 o 
   6   3   4        9.23       17.48      4.63 o 
   7   3   4      415.36      499.44     12.50 o 
   8   3   4        0.14        5.82      5.82 o 
   9   3   4       44.41       43.70      7.98 o 
  10   3   4        6.12       16.75      8.58 o 
  11   3   4        2.75        7.33      8.21 o 
  12   3   4        2.86        3.25      7.80 o 
  13   3   4        0.05        1.00      7.68 o 
  14   3   4        2.98        9.74      7.21 o 
  -9   4   4        5.32        8.14      8.45 o 
  -8   4   4        4.15        4.29      8.10 o 
  -7   4   4        1.85        3.54      9.04 o 
  -6   4   4       66.95       48.03     10.55 o 
  -5   4   4      125.01      131.23     11.30 o 
  -4   4   4       11.23       17.15      7.37 o 
  -3   4   4       49.79       40.78      7.91 o 
  -2   4   4      217.92      217.72      9.65 o 
  -1   4   4      385.14      400.26     11.08 o 
   0   4   4      381.19      405.28      7.25 o 
   1   4   4      792.44      822.31     13.10 o 
   2   4   4       19.56       25.31      4.04 o 
   3   4   4        5.22        4.42      3.89 o 
   4   4   4      266.19      245.68      7.39 o 
   5   4   4      821.43      825.31     13.01 o 
   6   4   4       42.25       56.11      5.66 o 
   7   4   4       43.09       53.00      6.11 o 
   8   4   4       16.60       10.66      5.69 o 
   9   4   4        1.01        3.05      7.14 o 
  10   4   4      126.70      147.31     11.24 o 
  11   4   4       34.71       32.28      9.50 o 
  12   4   4        7.21       21.56      7.21 o 
  13   4   4        2.15        0.47      7.65 o 
  14   4   4        1.46        0.47      7.64 o 
  -8   5   4        1.06        2.67      8.64 o 
  -7   5   4        5.72       19.22      7.98 o 
  -6   5   4        2.78        7.80      8.54 o 
  -5   5   4      195.54      200.05     12.69 o 
  -4   5   4      579.25      609.13     18.44 o 
  -3   5   4      167.46      161.88     10.40 o 
  -2   5   4        8.89       12.33      6.25 o 
  -1   5   4       12.36       10.67      5.57 o 
   0   5   4      273.88      290.49     14.77 o 
   1   5   4      139.83      127.84      6.86 o 
   2   5   4      404.39      383.26      9.86 o 
   3   5   4       47.12       50.31      5.15 o 
   4   5   4       67.73       56.83      5.46 o 
   5   5   4      224.72      250.55      8.05 o 
   6   5   4      475.11      496.98     11.51 o 
   7   5   4       32.84       28.88      5.58 o 
   8   5   4        2.46        5.86      5.86 o 
   9   5   4        0.20        7.57      6.56 o 
  10   5   4      462.30      530.46     17.54 o 
  11   5   4       98.19      105.22     10.64 o 
  12   5   4        2.24        1.35      7.95 o 
  13   5   4        4.26        5.31      7.32 o 
  14   5   4        0.03        1.45      7.78 o 
  -7   6   4        2.89        8.76      8.76 o 
  -6   6   4       20.44       16.25      9.40 o 
  -5   6   4       20.68       36.41      8.87 o 
  -4   6   4       27.24       50.51      9.77 o 
  -3   6   4      597.48      512.55     17.88 o 
  -2   6   4      254.41      259.61     12.51 o 
  -1   6   4      549.18      594.37     15.58 o 
   0   6   4       15.59       20.72      4.10 o 
   1   6   4        6.57        8.16      4.96 o 
   2   6   4       76.45       65.62      6.11 o 
   3   6   4       33.23       35.31      5.08 o 
   4   6   4       82.41       78.01      6.60 o 
   5   6   4       70.75       76.40      6.56 o 
   6   6   4       16.57       18.07      4.63 o 
   7   6   4      116.86      127.75      8.05 o 
   8   6   4      190.91      211.05     10.50 o 
   9   6   4        9.21       20.12      7.34 o 
  10   6   4       14.03       18.79      8.60 o 
  11   6   4        7.82       21.38      8.39 o 
  12   6   4       66.24       55.10     10.73 o 
  13   6   4        3.11        7.85      7.85 o 
  14   6   4        0.96        0.48      7.81 o 
  15   6   4        0.70        6.66      7.39 o 
  -7   7   4        0.36        9.05      9.05 o 
  -6   7   4        9.19       21.27      8.90 o 
  -5   7   4        0.97        9.16      9.16 o 
  -4   7   4        4.96        4.19      8.44 o 
  -3   7   4       29.82       32.66      9.39 o 
  -2   7   4       30.93       62.54      9.81 o 
  -1   7   4        5.65        0.69      8.04 o 
   0   7   4       40.03       36.21     10.63 o 
   1   7   4        0.15        5.24      5.60 o 
   2   7   4       27.00       15.19      5.85 o 
   3   7   4       61.52       53.91      6.25 o 
   4   7   4        0.00        3.12      5.55 o 
   5   7   4       19.85       25.87      5.75 o 
   6   7   4        3.40        0.76      4.95 o 
   7   7   4      174.90      186.72      9.27 o 
   8   7   4        0.43        1.30      6.45 o 
   9   7   4      149.49      158.38     11.08 o 
  10   7   4      203.47      197.46     13.26 o 
  11   7   4       45.08       44.03      9.16 o 
  12   7   4        0.22        3.24      8.44 o 
  13   7   4        1.98        4.86      7.81 o 
  14   7   4        6.72       10.79      8.18 o 
  15   7   4        4.48       14.79      7.40 o 
  -6   8   4        0.07        1.04      8.60 o 
  -5   8   4       26.05       34.75      8.82 o 
  -4   8   4       10.58        1.95      9.31 o 
  -3   8   4       27.82       26.98      8.40 o 
  -2   8   4       27.27       26.90      8.91 o 
  -1   8   4        0.51        5.27      7.88 o 
   0   8   4       32.99       43.76      5.86 o 
   1   8   4      118.59       89.43      9.26 o 
   2   8   4        1.74        2.34      6.33 o 
   3   8   4       22.78       35.98      6.18 o 
   4   8   4       21.79       17.78      7.16 o 
   5   8   4        0.79        2.65      6.57 o 
   6   8   4      103.47      115.59      8.48 o 
   7   8   4       37.94       34.01      7.04 o 
   8   8   4       99.56       97.87      9.32 o 
   9   8   4      144.31      128.18     11.07 o 
  10   8   4      158.86      158.17     11.48 o 
  11   8   4        1.64       16.12      7.52 o 
  12   8   4        6.76        0.49      8.29 o 
  13   8   4        0.45        2.45      8.13 o 
  14   8   4       10.72       28.47      7.95 o 
  -5   9   4        9.40        9.13      7.98 o 
  -4   9   4       18.88       23.78      8.21 o 
  -3   9   4       12.50       10.32      9.26 o 
  -2   9   4        5.22       14.08      8.12 o 
  -1   9   4      110.33      118.85     10.14 o 
   0   9   4        0.01        9.95      9.95 o 
   1   9   4       16.35        8.88      8.12 o 
   2   9   4        4.34       13.09      7.52 o 
   3   9   4       13.11        1.12      7.86 o 
   4   9   4       40.12       34.21      7.65 o 
   5   9   4      165.78      171.72     11.26 o 
   6   9   4        1.29        0.34      7.14 o 
   7   9   4        0.16        6.84      6.84 o 
   8   9   4      215.21      251.04     12.07 o 
   9   9   4      442.69      485.32     16.96 o 
  10   9   4        5.19       11.67      8.29 o 
  11   9   4        3.10        6.43      7.34 o 
  12   9   4       30.12       28.86      8.58 o 
  13   9   4        8.59       13.82      7.42 o 
  14   9   4        4.59        2.48      8.16 o 
  -4  10   4        1.15        0.49      8.23 o 
  -3  10   4        9.64        8.00      8.11 o 
  -2  10   4        5.94        3.95      7.86 o 
  -1  10   4       40.99       27.68      9.77 o 
   0  10   4       24.71       17.75      6.61 o 
   1  10   4       29.07       17.89      8.65 o 
   2  10   4        5.44        2.18      8.13 o 
   3  10   4       41.57       30.94      8.97 o 
   4  10   4       29.39       35.88      9.16 o 
   5  10   4        3.19        8.73      8.73 o 
   6  10   4        0.01        0.00      8.39 o 
   7  10   4       22.47       43.01      8.07 o 
   8  10   4      235.23      230.22     12.26 o 
   9  10   4      210.03      197.53     12.52 o 
  10  10   4        2.44        4.50      7.73 o 
  11  10   4       13.39       19.90      8.14 o 
  12  10   4       10.15       22.54      8.46 o 
  13  10   4        0.07        7.85      7.85 o 
  14  10   4        1.27        5.91      8.08 o 
  -2  11   4        0.72        4.47      7.98 o 
  -1  11   4       20.39       20.77      9.10 o 
   0  11   4        2.39        4.70      5.65 o 
   1  11   4        1.75        0.93      8.35 o 
   2  11   4       19.58       28.35      8.00 o 
   3  11   4       41.48       40.38      8.97 o 
   4  11   4        6.66        0.46      8.34 o 
   5  11   4       18.93       22.29      7.76 o 
   6  11   4        2.64        7.05      9.01 o 
   7  11   4        0.59        8.07      8.07 o 
   8  11   4      102.51       97.74      9.42 o 
   9  11   4       31.79       29.30      7.62 o 
  10  11   4        0.79        7.61      7.61 o 
  11  11   4       11.70       28.02      7.56 o 
  12  11   4        0.79        3.96      8.55 o 
  13  11   4        0.00        2.47      7.19 o 
  -1  12   4        1.12       14.29      7.62 o 
   0  12   4        0.40        0.57      6.50 o 
   1  12   4        2.37        6.48      8.13 o 
   2  12   4        0.26        9.50      8.41 o 
   3  12   4        6.90       24.93      8.72 o 
   4  12   4       11.77       11.24      8.70 o 
   5  12   4       69.02       39.19     10.65 o 
   6  12   4        9.80        3.98      9.60 o 
   7  12   4        3.89        6.87      8.99 o 
   8  12   4        6.30        6.83      7.56 o 
   9  12   4        2.18        7.67      7.67 o 
  10  12   4        2.14        6.99      7.93 o 
  11  12   4       14.28       16.57      7.89 o 
  12  12   4        2.22        6.92      7.78 o 
  13  12   4        0.01        2.96      6.82 o 
   1  13   4        0.03       11.43      7.10 o 
   2  13   4        1.57        2.55      8.46 o 
   3  13   4        3.86        5.14      8.97 o 
   4  13   4        4.69        1.02      8.39 o 
   5  13   4       20.59       39.50      9.62 o 
   6  13   4       12.41       11.67      9.30 o 
   7  13   4       50.47       79.81     10.07 o 
   8  13   4       24.11       26.31      9.23 o 
   9  13   4        4.03        3.49      7.84 o 
  10  13   4        4.02        4.58      7.55 o 
  11  13   4        0.33        7.23      8.06 o 
  12  13   4        0.45        1.46      7.69 o 
   3  14   4        1.43        0.50      8.33 o 
   4  14   4        0.46       12.99      7.95 o 
   5  14   4       22.14       16.64      9.46 o 
   6  14   4       33.65       24.05     10.01 o 
   7  14   4       21.76       18.72     10.50 o 
   8  14   4       21.31       22.67     10.13 o 
   9  14   4        0.14        7.52      6.84 o 
  10  14   4       26.76       17.74      7.87 o 
  -6 -14   5        2.04        6.30      7.31 o 
  -5 -14   5        2.58        7.17      8.09 o 
  -4 -14   5        0.01       10.17      7.93 o 
  -3 -14   5        3.62        6.77      8.61 o 
  -2 -14   5        9.63       14.05      8.04 o 
  -8 -13   5        1.33        7.39      7.39 o 
  -7 -13   5        0.00        4.59      7.34 o 
  -6 -13   5        0.46       14.69      7.66 o 
  -5 -13   5        1.63        9.06      8.11 o 
  -4 -13   5        2.83        3.08      8.68 o 
  -3 -13   5        0.25        6.88      8.85 o 
  -2 -13   5        1.54       15.80      8.06 o 
  -1 -13   5        0.02        8.74      8.74 o 
   0 -13   5        3.97        1.83      5.07 o 
   1 -13   5        4.05        7.55      7.55 o 
  -9 -12   5        0.34        5.02      7.02 o 
  -8 -12   5        0.00        4.04      7.53 o 
  -7 -12   5        0.11        2.28      6.87 o 
  -6 -12   5        0.54        8.37      8.37 o 
  -5 -12   5        6.83       11.14      8.05 o 
  -4 -12   5        2.29        8.85      9.07 o 
  -3 -12   5        5.55        3.62      9.36 o 
  -2 -12   5       32.57       42.51     10.22 o 
  -1 -12   5        4.80        4.58      8.88 o 
   0 -12   5       13.74       11.89      6.05 o 
   1 -12   5       17.39        3.92      7.68 o 
   2 -12   5        0.98       14.20      5.81 o 
   3 -12   5        0.93        2.14      5.65 o 
 -10 -11   5        2.78        4.17      5.95 o 
  -9 -11   5        0.41        2.06      6.46 o 
  -8 -11   5        0.53       11.55      6.86 o 
  -7 -11   5        5.06       13.26      8.07 o 
  -6 -11   5        2.85        9.03      7.62 o 
  -5 -11   5        7.79       14.20      7.74 o 
  -4 -11   5       15.16        6.87      7.61 o 
  -3 -11   5       63.83       77.07     11.42 o 
  -2 -11   5        0.25       20.14      8.60 o 
  -1 -11   5       21.24        7.03      9.91 o 
   0 -11   5       45.88       46.34      7.66 o 
   1 -11   5       66.67       52.05      9.65 o 
   2 -11   5       12.37       11.74      7.72 o 
   3 -11   5        4.31        4.27      6.60 o 
   4 -11   5        0.82        1.10      5.71 o 
 -11 -10   5        0.21        4.23      5.39 o 
 -10 -10   5        2.39        6.51      6.51 o 
  -9 -10   5        3.03        4.09      6.76 o 
  -8 -10   5        0.90        7.34      7.49 o 
  -7 -10   5        0.63        5.35      7.35 o 
  -6 -10   5        3.61       13.58      7.34 o 
  -5 -10   5        0.82       11.82      7.21 o 
  -4 -10   5       23.97       34.67      8.95 o 
  -3 -10   5        0.02        7.15      8.91 o 
  -2 -10   5       63.71       97.61     10.85 o 
  -1 -10   5        8.72        1.90      9.61 o 
   0 -10   5       76.88       84.51      7.44 o 
   1 -10   5       26.10       25.50      8.81 o 
   2 -10   5       38.68       31.88      8.63 o 
   3 -10   5        6.90        0.41      7.26 o 
   4 -10   5        3.04        3.07      6.85 o 
   5 -10   5        3.19        8.48      5.91 o 
   6 -10   5        0.44        7.08      4.95 o 
 -11  -9   5        0.26        9.83      5.55 o 
 -10  -9   5        3.63        1.53      5.96 o 
  -9  -9   5       10.04       15.75      6.58 o 
  -8  -9   5        0.56        0.84      6.82 o 
  -7  -9   5        1.14        2.11      6.92 o 
  -6  -9   5        4.15        4.18      7.97 o 
  -5  -9   5        1.00        6.41      6.97 o 
  -4  -9   5        2.97        5.43      8.28 o 
  -3  -9   5       27.12       39.23      9.64 o 
  -2  -9   5        2.97        4.22     10.37 o 
  -1  -9   5      213.08      266.92     14.62 o 
   0  -9   5       23.74       19.57      6.38 o 
   1  -9   5        0.02        3.84      7.80 o 
   2  -9   5        3.17        7.88      8.15 o 
   3  -9   5        0.16       10.47      5.97 o 
   4  -9   5        5.52       18.02      6.90 o 
   5  -9   5        0.08        3.10      6.58 o 
   6  -9   5        0.07        4.19      6.45 o 
   7  -9   5        0.00        1.86      6.07 o 
 -11  -8   5        2.60        3.38      6.19 o 
 -10  -8   5        0.18        0.78      6.06 o 
  -9  -8   5        1.22        1.19      6.67 o 
  -8  -8   5        4.35        5.66      6.82 o 
  -7  -8   5        7.74        2.02      7.07 o 
  -6  -8   5        3.89       11.96      7.54 o 
  -5  -8   5       15.45        7.19      7.66 o 
  -4  -8   5      117.98      114.64     10.53 o 
  -3  -8   5      143.85      151.57     11.04 o 
  -2  -8   5       57.80       48.78      9.90 o 
  -1  -8   5        0.27        1.57      8.98 o 
   0  -8   5      102.86      102.08      7.57 o 
   1  -8   5       16.93       20.06      8.66 o 
   2  -8   5        0.16       13.70      7.41 o 
   3  -8   5        2.85       16.29      7.60 o 
   4  -8   5        0.87        0.75      6.93 o 
   5  -8   5        0.51        3.09      6.65 o 
   6  -8   5        0.05        5.86      5.95 o 
   7  -8   5        0.02        5.13      5.89 o 
   8  -8   5        1.43        3.54      6.35 o 
 -11  -7   5        4.56        9.39      6.21 o 
 -10  -7   5        0.90        0.38      6.48 o 
  -9  -7   5        2.30        3.56      6.47 o 
  -8  -7   5        0.42        2.35      6.91 o 
  -7  -7   5       10.58       17.90      8.15 o 
  -6  -7   5        3.19        3.42      6.96 o 
  -5  -7   5        0.31        3.59      6.83 o 
  -4  -7   5       59.70       52.95      7.85 o 
  -3  -7   5        0.38        2.22      6.49 o 
  -2  -7   5       22.11       24.95      7.18 o 
  -1  -7   5       85.29      109.76     10.49 o 
   0  -7   5       26.63       28.45     11.56 o 
   1  -7   5       24.49       16.98      8.81 o 
   2  -7   5       37.19       36.21      8.76 o 
   3  -7   5        3.31        1.44      7.61 o 
   4  -7   5        5.70        7.05      7.27 o 
   5  -7   5       21.60       18.60      7.75 o 
   6  -7   5        1.79        5.47      6.91 o 
   7  -7   5        0.52        2.43      6.49 o 
   8  -7   5       11.30        3.30      6.70 o 
   9  -7   5        0.40        4.54      5.88 o 
 -12  -6   5        1.62        1.18      6.42 o 
 -11  -6   5        1.53        0.81      6.31 o 
 -10  -6   5        0.34        2.83      6.73 o 
  -9  -6   5       19.79       15.91      7.59 o 
  -8  -6   5        2.19        5.03      7.20 o 
  -7  -6   5       11.10        5.64      7.85 o 
  -6  -6   5        9.59       16.91      7.91 o 
  -5  -6   5       27.12       36.75      6.89 o 
  -4  -6   5       72.61       67.74      7.70 o 
  -3  -6   5       46.51       48.87      7.19 o 
  -2  -6   5      128.82      105.97      8.30 o 
  -1  -6   5      210.61      197.42     10.44 o 
   0  -6   5      667.01      675.69     11.65 o 
   1  -6   5        0.92        5.60      5.99 o 
   2  -6   5        1.88        6.92      6.92 o 
   3  -6   5       27.98       28.32      7.02 o 
   4  -6   5        0.27        2.10      6.88 o 
   5  -6   5       23.26       10.85      7.70 o 
   6  -6   5        4.82       14.50      6.62 o 
   7  -6   5        0.35        0.78      7.35 o 
   8  -6   5        1.32        3.77      7.14 o 
   9  -6   5       12.23        9.91      7.22 o 
  10  -6   5        4.34       14.22      7.37 o 
 -11  -5   5        6.32        9.30      6.62 o 
 -10  -5   5        2.67        5.00      6.79 o 
  -9  -5   5        2.53        1.23      7.45 o 
  -8  -5   5       18.22       16.24      7.88 o 
  -7  -5   5        6.23        5.51      7.34 o 
  -6  -5   5       14.80        6.63      7.32 o 
  -5  -5   5      154.15      160.37      9.53 o 
  -4  -5   5       51.71       56.73      6.70 o 
  -3  -5   5       49.89       60.82      6.32 o 
  -2  -5   5       22.33       12.88      5.57 o 
  -1  -5   5       60.59       60.06      7.04 o 
   0  -5   5      608.64      611.15     13.79 o 
   1  -5   5      743.99      792.14     16.35 o 
   2  -5   5        1.68        1.67      5.71 o 
   3  -5   5      117.97      109.22      8.57 o 
   4  -5   5        6.21       21.57      6.22 o 
   5  -5   5       20.74       12.19      6.80 o 
   6  -5   5       50.90       63.03      7.95 o 
   7  -5   5       23.63       20.31      8.25 o 
   8  -5   5       14.97       27.13      7.37 o 
   9  -5   5       19.48       20.23      7.90 o 
  10  -5   5        9.89       10.40      7.99 o 
 -11  -4   5        4.28        0.43      6.68 o 
 -10  -4   5        2.81        7.39      7.67 o 
  -9  -4   5        0.02        6.23      7.00 o 
  -8  -4   5       15.51       19.63      8.13 o 
  -7  -4   5        1.64        1.46      7.34 o 
  -6  -4   5        7.11       11.22      6.81 o 
  -5  -4   5       16.35        7.45      6.74 o 
  -4  -4   5        0.04        1.37      5.07 o 
  -3  -4   5        0.20        1.23      4.96 o 
  -2  -4   5       52.00       66.18      6.23 o 
  -1  -4   5      293.70      298.26      9.97 o 
   0  -4   5      296.34      297.38      7.11 o 
   1  -4   5       52.80       40.55      6.30 o 
   2  -4   5     1340.20     1297.91     19.28 o 
   3  -4   5       57.92       49.79      6.77 o 
   4  -4   5       43.11       37.49      6.13 o 
   5  -4   5       20.88       28.48      6.08 o 
   6  -4   5       12.41        2.40      7.03 o 
   7  -4   5       10.10       12.39      6.92 o 
   8  -4   5        6.69        6.51      7.60 o 
   9  -4   5       48.49       46.34      8.62 o 
  10  -4   5        5.48        2.76      7.69 o 
  11  -4   5        4.27        2.84      6.73 o 
 -11  -3   5        2.61        2.76      7.75 o 
 -10  -3   5        0.16        6.83      6.83 o 
  -9  -3   5       56.51       59.13      8.90 o 
  -8  -3   5        3.38       10.10      7.32 o 
  -7  -3   5      431.26      373.99     15.11 o 
  -6  -3   5        7.23        1.70      7.36 o 
  -5  -3   5       43.51       38.74      6.93 o 
  -4  -3   5        0.50        5.52      5.52 o 
  -3  -3   5        6.67        9.59      4.59 o 
  -2  -3   5       12.80       17.36      4.31 o 
  -1  -3   5     1081.97     1001.84     15.15 o 
   0  -3   5      364.72      374.70      6.94 o 
   1  -3   5     1198.24     1001.25     15.70 o 
   2  -3   5        8.71        4.55      4.74 o 
   3  -3   5        5.81       18.68      4.99 o 
   4  -3   5       29.12       23.44      4.89 o 
   5  -3   5        1.10        5.70      5.47 o 
   6  -3   5      131.04      115.10      9.06 o 
   7  -3   5       36.09       33.53      7.39 o 
   8  -3   5       39.02       64.84      8.45 o 
   9  -3   5       44.49       51.95      9.46 o 
  10  -3   5       65.28       83.15      9.00 o 
  11  -3   5        0.03        1.94      7.80 o 
  12  -3   5        0.64        2.41      7.60 o 
 -11  -2   5        3.68        2.90      7.88 o 
 -10  -2   5        6.90       14.74      7.10 o 
  -9  -2   5        1.92        4.54      7.74 o 
  -8  -2   5        0.31        2.95      7.09 o 
  -7  -2   5       28.00       33.10      8.53 o 
  -6  -2   5      273.33      236.83     12.46 o 
  -5  -2   5      154.06      178.20      9.65 o 
  -4  -2   5        7.43        8.49      5.06 o 
  -3  -2   5      181.00      196.48      8.50 o 
  -2  -2   5      330.59      290.26      8.97 o 
  -1  -2   5     2269.88     2082.02     20.65 o 
   0  -2   5     1058.41     1059.39     10.44 o 
   1  -2   5     1213.69     1092.04     15.29 o 
   2  -2   5       98.78      103.87      5.91 o 
   3  -2   5      257.33      215.14      7.97 o 
   4  -2   5      333.13      290.97      9.35 o 
   5  -2   5      253.29      250.23      9.83 o 
   6  -2   5        4.65        8.02      5.75 o 
   7  -2   5        0.07        2.33      6.64 o 
   8  -2   5        5.53        5.29      7.54 o 
   9  -2   5      146.49      113.27     11.40 o 
  10  -2   5        0.86       14.78      7.37 o 
  11  -2   5        0.86        6.86      8.47 o 
  12  -2   5        1.38        8.25      8.25 o 
 -11  -1   5        0.28        0.00      7.24 o 
 -10  -1   5        0.39        7.47      7.67 o 
  -9  -1   5        1.53        2.40      8.13 o 
  -8  -1   5        0.37        0.45      6.97 o 
  -7  -1   5      134.35      132.70     11.17 o 
  -6  -1   5      356.15      389.00     14.15 o 
  -5  -1   5       38.43       39.43      7.37 o 
  -4  -1   5      152.82      155.08      9.08 o 
  -3  -1   5       63.22       72.67      6.46 o 
  -2  -1   5       95.39      100.60      6.41 o 
  -1  -1   5      389.30      400.86      8.33 o 
   0  -1   5     2683.41     2173.15     82.62 o 
   1  -1   5      595.45      683.94     11.58 o 
   2  -1   5      117.56      121.00      6.36 o 
   3  -1   5        5.52        8.33      3.52 o 
   4  -1   5      487.15      483.43     10.74 o 
   5  -1   5       27.55       26.13      5.06 o 
   6  -1   5        3.01        3.54      5.29 o 
   7  -1   5       22.48       27.59      6.88 o 
   8  -1   5        3.71        7.64      7.34 o 
   9  -1   5       14.78        8.62      8.74 o 
  10  -1   5        6.82       11.80      8.25 o 
  11  -1   5        3.16        2.43      8.11 o 
  12  -1   5        5.45        3.57      8.30 o 
  13  -1   5        0.37        8.03      7.43 o 
 -10   0   5        0.00        2.09      7.93 o 
  -9   0   5        0.00        4.05      8.11 o 
  -8   0   5        7.52       14.66      7.77 o 
  -7   0   5       28.90       29.31      9.07 o 
  -6   0   5       56.15       51.18      8.76 o 
  -5   0   5        6.83       15.92      6.71 o 
  -4   0   5       95.70       88.67      7.72 o 
  -3   0   5      193.30      195.37      8.45 o 
  -2   0   5        0.00        2.74      4.20 o 
  -1   0   5       66.84       70.84      5.75 o 
   0   0   5      332.12      340.42      5.14 o 
   1   0   5       15.05       15.95      4.07 o 
   2   0   5        0.87        2.09      3.71 o 
   3   0   5       16.17       23.10      3.93 o 
   4   0   5       27.05       37.53      4.22 o 
   5   0   5       45.36       41.81      5.07 o 
   6   0   5       28.57       32.69      5.19 o 
   7   0   5      619.74      691.49     15.69 o 
   8   0   5       86.42       76.76      8.77 o 
   9   0   5        1.26        9.24      7.55 o 
  10   0   5        0.80        9.00      9.00 o 
  11   0   5       30.57       33.41      9.09 o 
  12   0   5        2.81        8.27      8.06 o 
  13   0   5        0.10        7.34      7.82 o 
 -10   1   5        7.57        4.42      8.32 o 
  -9   1   5        0.58        3.21      8.95 o 
  -8   1   5        1.24        8.78      8.78 o 
  -7   1   5       17.79       11.00      8.21 o 
  -6   1   5      102.73       99.89     10.62 o 
  -5   1   5       19.09        9.62      8.42 o 
  -4   1   5      131.90      132.35      9.07 o 
  -3   1   5       96.32       85.59      7.02 o 
  -2   1   5       99.18       88.02      6.46 o 
  -1   1   5      175.62      183.05      7.92 o 
   0   1   5      190.27      177.39      4.65 o 
   1   1   5     1094.87     1133.98     14.26 o 
   2   1   5     1051.36     1073.56     14.00 o 
   3   1   5     3587.34     3269.93     23.41 o 
   4   1   5      137.07      122.63      4.99 o 
   5   1   5      148.73      138.00      6.37 o 
   6   1   5        0.63        6.46      4.58 o 
   7   1   5       24.65       25.47      5.83 o 
   8   1   5        4.31        5.03      6.45 o 
   9   1   5      410.32      403.63     14.91 o 
  10   1   5      267.15      263.97     13.54 o 
  11   1   5      194.35      200.65     13.38 o 
  12   1   5        1.77        6.60      7.95 o 
  13   1   5        3.18        2.40      7.45 o 
  14   1   5        0.64        3.30      6.64 o 
  -9   2   5        1.83        4.36      8.67 o 
  -8   2   5       10.41        2.59      8.36 o 
  -7   2   5        5.80        6.21      7.82 o 
  -6   2   5      144.42      127.62     11.58 o 
  -5   2   5      153.21      133.49     11.36 o 
  -4   2   5       78.18       77.20      8.31 o 
  -3   2   5      236.03      234.38     10.05 o 
  -2   2   5       11.24       13.19      4.08 o 
  -1   2   5      418.85      470.35     10.98 o 
   0   2   5     1806.51     1913.77     42.17 o 
   1   2   5        2.29        2.18      0.56 o 
   2   2   5        4.16        5.47      3.52 o 
   3   2   5      384.18      437.52      9.46 o 
   4   2   5     2032.79     2442.26     20.62 o 
   5   2   5     3389.76     3606.94     26.00 o 
   6   2   5     3090.89     3306.14     27.37 o 
   7   2   5      346.11      357.98     11.05 o 
   8   2   5       20.56       23.62      6.54 o 
   9   2   5      203.94      247.83     12.16 o 
  10   2   5       42.74       45.98      8.58 o 
  11   2   5        0.00        5.17      7.46 o 
  12   2   5       16.63       19.76      8.39 o 
  13   2   5        8.08       12.40      7.85 o 
  14   2   5        3.52        3.77      7.56 o 
  -9   3   5        2.22        8.65      8.13 o 
  -8   3   5        1.82       13.81      7.40 o 
  -7   3   5        5.88       15.97      7.84 o 
  -6   3   5      184.76      189.10     13.07 o 
  -5   3   5      810.01      828.37     21.31 o 
  -4   3   5      175.84      137.03     10.80 o 
  -3   3   5        9.98       18.98      7.45 o 
  -2   3   5       93.12       80.89      7.10 o 
  -1   3   5      129.46      149.09      7.58 o 
   0   3   5     3576.38     4013.37    137.51 o 
   1   3   5      957.71      940.83     14.24 o 
   2   3   5      202.25      176.03      6.08 o 
   3   3   5      557.92      559.93     10.99 o 
   4   3   5       22.15       18.54      4.29 o 
   5   3   5      301.60      342.04      9.17 o 
   6   3   5      180.67      151.17      7.15 o 
   7   3   5      176.06      178.14      8.93 o 
   8   3   5        3.22        5.62      5.62 o 
   9   3   5      238.66      236.40     11.47 o 
  10   3   5      337.09      379.10     15.13 o 
  11   3   5        2.29        8.34      7.32 o 
  12   3   5        0.82        3.15      7.78 o 
  13   3   5        8.26       11.75      7.55 o 
  14   3   5        1.41        8.03      8.03 o 
  -8   4   5        3.42        3.22      8.47 o 
  -7   4   5        8.01        3.07      8.65 o 
  -6   4   5       18.11        6.73      9.22 o 
  -5   4   5      160.81      164.20     12.75 o 
  -4   4   5       47.11       64.92      9.46 o 
  -3   4   5       22.41       37.21      7.11 o 
  -2   4   5       20.76       23.10      6.69 o 
  -1   4   5      346.22      369.28     11.49 o 
   0   4   5      176.21      229.21     12.78 o 
   1   4   5       49.60       38.65      5.62 o 
   2   4   5      660.88      719.58     13.37 o 
   3   4   5      963.81      975.84     15.09 o 
   4   4   5      987.81     1084.98     15.70 o 
   5   4   5     3709.61     3815.58     28.23 o 
   6   4   5      190.27      192.36      7.77 o 
   7   4   5      374.00      361.79     10.79 o 
   8   4   5       31.44       27.69      6.40 o 
   9   4   5       47.86       47.93      7.20 o 
  10   4   5       41.18       41.80      8.67 o 
  11   4   5        2.60        3.28      8.03 o 
  12   4   5        0.05        0.43      7.41 o 
  13   4   5        1.72        4.65      7.82 o 
  14   4   5        0.21        9.42      7.42 o 
  -8   5   5        3.35        8.28      8.28 o 
  -7   5   5        3.10        3.69      8.02 o 
  -6   5   5       27.29        9.51      9.35 o 
  -5   5   5      385.14      343.40     16.77 o 
  -4   5   5       37.02       32.17     10.66 o 
  -3   5   5      191.19      189.00     12.46 o 
  -2   5   5      173.40      196.60     11.13 o 
  -1   5   5        2.92        2.15      6.51 o 
   0   5   5        4.28        4.19      7.25 o 
   1   5   5        1.45        8.97      4.46 o 
   2   5   5      165.18      159.80      7.47 o 
   3   5   5        3.49        0.70      4.35 o 
   4   5   5      116.48      107.88      6.70 o 
   5   5   5      662.07      572.78     12.57 o 
   6   5   5      102.08      110.63      6.89 o 
   7   5   5       74.39       77.38      6.66 o 
   8   5   5       44.83       54.35      6.70 o 
   9   5   5       10.79       21.23      6.48 o 
  10   5   5       16.99        2.95      8.36 o 
  11   5   5        0.95        6.18      8.09 o 
  12   5   5        6.83        8.26      8.26 o 
  13   5   5        4.20        2.76      7.38 o 
  14   5   5        1.21        0.47      6.88 o 
  15   5   5        0.11        6.41      6.86 o 
  -7   6   5        1.55        3.11      8.33 o 
  -6   6   5        8.30       18.54      8.16 o 
  -5   6   5        1.84        1.95      8.76 o 
  -4   6   5       27.81       24.64      9.94 o 
  -3   6   5      217.13      217.64     13.54 o 
  -2   6   5       31.73       29.72      8.44 o 
  -1   6   5       43.95       28.45      8.39 o 
   0   6   5       45.17       51.52      9.34 o 
   1   6   5       23.67       18.20      5.99 o 
   2   6   5      180.53      174.61      8.51 o 
   3   6   5        0.81        0.29      5.27 o 
   4   6   5      295.38      259.50      9.74 o 
   5   6   5        8.34        2.32      5.39 o 
   6   6   5       93.01      105.92      7.14 o 
   7   6   5        9.03       13.43      5.03 o 
   8   6   5       84.66       65.03      7.32 o 
   9   6   5        9.08        9.43      6.82 o 
  10   6   5      130.93       93.43     10.75 o 
  11   6   5       18.57       29.71      7.59 o 
  12   6   5        8.18       11.07      7.62 o 
  13   6   5        2.93        5.57      7.51 o 
  14   6   5        0.44        3.75      7.13 o 
  15   6   5        1.65        4.60      7.25 o 
  -6   7   5       13.66       21.22      8.32 o 
  -5   7   5        0.73        9.29      9.29 o 
  -4   7   5        1.47        3.88      8.75 o 
  -3   7   5        8.34        4.97      8.56 o 
  -2   7   5       39.32       25.68      8.77 o 
  -1   7   5      248.27      283.84     13.52 o 
   0   7   5        5.05        0.96      4.91 o 
   1   7   5       65.22       75.90      8.04 o 
   2   7   5       11.55       20.29      6.32 o 
   3   7   5        0.04        3.62      5.25 o 
   4   7   5       21.25       18.24      6.75 o 
   5   7   5       69.34       87.82      7.01 o 
   6   7   5        0.26        4.86      5.62 o 
   7   7   5        0.39        5.89      5.89 o 
   8   7   5       27.62       25.04      7.49 o 
   9   7   5       10.03        5.56      7.51 o 
  10   7   5       76.93       98.04      9.32 o 
  11   7   5       37.00       38.09      7.77 o 
  12   7   5        5.21       10.27      7.17 o 
  13   7   5        6.21       17.17      7.30 o 
  14   7   5        1.02        1.86      6.99 o 
  15   7   5        0.24        3.67      7.15 o 
  -5   8   5        5.95       26.08      7.44 o 
  -4   8   5        1.51        5.03      8.63 o 
  -3   8   5        0.13        8.46      8.46 o 
  -2   8   5        8.09       12.36      7.32 o 
  -1   8   5        1.39        6.44      6.73 o 
   0   8   5        0.52       11.06      5.38 o 
   1   8   5       14.79       16.41      7.82 o 
   2   8   5       20.45        0.70      7.66 o 
   3   8   5        9.76        6.86      7.33 o 
   4   8   5       18.46       19.74      6.94 o 
   5   8   5      113.97      105.68      9.44 o 
   6   8   5        4.49        0.34      6.48 o 
   7   8   5       14.17        0.31      7.34 o 
   8   8   5        9.03       12.41      7.16 o 
   9   8   5        5.36        1.07      7.66 o 
  10   8   5       35.63       22.90      8.81 o 
  11   8   5        1.59        7.21      7.21 o 
  12   8   5        1.22        4.96      7.69 o 
  13   8   5        0.05        7.48      7.04 o 
  14   8   5        0.00        6.57      6.94 o 
  -4   9   5        2.38        7.92      7.92 o 
  -3   9   5        0.70        0.98      8.04 o 
  -2   9   5       13.57       23.34      8.25 o 
  -1   9   5       15.26        2.36      8.89 o 
   0   9   5       46.08       45.78      7.61 o 
   1   9   5        1.07        7.67      7.67 o 
   2   9   5        7.76        2.01      7.65 o 
   3   9   5        3.19        4.30      7.20 o 
   4   9   5       12.73       21.89      8.36 o 
   5   9   5      150.55      165.04     11.65 o 
   6   9   5      492.85      459.39     16.09 o 
   7   9   5      403.74      380.34     14.74 o 
   8   9   5       65.40       57.25      9.17 o 
   9   9   5       32.67       31.00      8.90 o 
  10   9   5       32.35       41.07      8.20 o 
  11   9   5        0.65        6.56      7.35 o 
  12   9   5       19.46       21.04      7.16 o 
  13   9   5        3.83        8.92      6.53 o 
  14   9   5        0.38        7.80      7.80 o 
  -3  10   5        0.25        2.01      8.11 o 
  -2  10   5        2.26        2.02      8.44 o 
  -1  10   5       18.39       20.17      8.43 o 
   0  10   5        1.98        1.16      6.08 o 
   1  10   5       60.79       66.92      9.90 o 
   2  10   5       47.71       19.48      9.63 o 
   3  10   5        1.29        3.05      8.25 o 
   4  10   5        3.95        5.96      8.31 o 
   5  10   5       23.49       30.80      9.21 o 
   6  10   5      226.59      236.26     13.71 o 
   7  10   5      512.64      514.47     17.67 o 
   8  10   5      154.88      149.26     10.96 o 
   9  10   5        8.67        5.47      7.17 o 
  10  10   5        0.34        6.53      6.53 o 
  11  10   5        0.62        2.65      7.61 o 
  12  10   5       16.14        1.39      8.76 o 
  13  10   5        0.41        5.18      7.82 o 
  14  10   5        0.77        3.71      7.13 o 
  -2  11   5        0.45        3.49      7.21 o 
  -1  11   5       17.63       16.59      9.32 o 
   0  11   5       14.90        8.78      6.40 o 
   1  11   5       62.85       65.12     10.18 o 
   2  11   5        4.53        2.94      8.56 o 
   3  11   5       34.79       44.12      8.60 o 
   4  11   5       66.24       49.51      9.73 o 
   5  11   5        0.20        8.54      8.54 o 
   6  11   5        4.43        7.75      8.55 o 
   7  11   5        0.57        1.41      8.94 o 
   8  11   5       37.54       26.42      8.52 o 
   9  11   5       15.54       14.68      6.55 o 
  10  11   5       10.41        2.13      8.02 o 
  11  11   5       24.82       21.16      8.03 o 
  12  11   5        1.60        2.80      7.54 o 
  13  11   5        2.21        2.33      6.59 o 
   0  12   5       10.85        1.81      6.07 o 
   1  12   5       17.13       17.31      9.34 o 
   2  12   5        3.06        9.74      8.62 o 
   3  12   5        0.20        6.12      8.21 o 
   4  12   5        1.80       11.06      8.33 o 
   5  12   5       62.09       52.59     11.20 o 
   6  12   5      216.55      235.67     15.45 o 
   7  12   5      142.58      165.48     13.74 o 
   8  12   5        6.63        1.42      9.68 o 
   9  12   5       23.13       23.52      7.98 o 
  10  12   5       10.90        8.63      6.81 o 
  11  12   5        2.95        7.19      7.28 o 
  12  12   5        7.59       22.17      7.51 o 
  13  12   5        7.28        6.46      7.00 o 
   2  13   5       11.77       15.43      8.65 o 
   3  13   5        0.02        8.17      8.17 o 
   4  13   5        0.81        1.57      8.07 o 
   5  13   5       16.18       17.59      9.27 o 
   6  13   5       53.39       47.57     10.73 o 
   7  13   5       35.93       26.68     11.02 o 
   8  13   5        1.73        7.21      8.31 o 
   9  13   5        5.27        7.72      8.13 o 
  10  13   5       17.09       26.81      7.39 o 
  11  13   5        5.15        6.18      7.26 o 
  12  13   5        1.51        8.08      6.79 o 
   4  14   5        4.91        4.15      8.87 o 
   5  14   5       17.57        8.86      9.29 o 
   6  14   5       15.25        3.68      9.57 o 
   7  14   5        4.00        8.14      8.86 o 
   8  14   5       23.16        5.98     10.73 o 
   9  14   5       10.16        5.28      7.49 o 
  10  14   5        0.94        4.72      6.90 o 
  -7 -13   6        0.45        0.90      7.01 o 
  -6 -13   6        1.91        0.47      6.88 o 
  -5 -13   6        3.38        5.73      8.25 o 
  -4 -13   6        0.91        2.53      7.94 o 
  -3 -13   6        0.54        3.63      7.86 o 
  -2 -13   6        2.06        9.16      9.16 o 
  -1 -13   6        0.14        4.98      8.02 o 
   0 -13   6        1.56        5.24      7.78 o 
  -8 -12   6        0.73        8.76      6.73 o 
  -7 -12   6        0.16        2.29      6.97 o 
  -6 -12   6        2.64        3.72      7.54 o 
  -5 -12   6        1.14       10.84      7.74 o 
  -4 -12   6       10.77       11.80      8.68 o 
  -3 -12   6        0.01        5.16      9.33 o 
  -2 -12   6        0.02        5.76      9.63 o 
  -1 -12   6        1.20        4.59      9.40 o 
   0 -12   6        2.75        1.58      7.04 o 
   1 -12   6        1.28        7.18      8.01 o 
   2 -12   6        0.06        1.60      6.59 o 
   3 -12   6        0.14        2.87      5.66 o 
  -9 -11   6        0.63        1.62      6.18 o 
  -8 -11   6        2.21       12.77      6.61 o 
  -7 -11   6        6.75        5.00      7.59 o 
  -6 -11   6        2.70        3.22      8.46 o 
  -5 -11   6        2.93        0.93      8.57 o 
  -4 -11   6        0.16        8.94      9.06 o 
  -3 -11   6       66.56       82.66     11.42 o 
  -2 -11   6      112.41      102.75     12.03 o 
  -1 -11   6       68.41       65.10     10.96 o 
   0 -11   6        2.85        4.50      5.88 o 
   1 -11   6        0.30        8.50      8.50 o 
   2 -11   6        0.06        0.86      7.29 o 
   3 -11   6        1.16        3.57      6.76 o 
   4 -11   6        3.13        3.62      5.87 o 
 -10 -10   6        0.34        8.63      5.89 o 
  -9 -10   6        0.40        6.46      6.46 o 
  -8 -10   6       10.42        8.43      8.43 o 
  -7 -10   6        5.48        1.36      7.65 o 
  -6 -10   6        5.23        1.79      7.56 o 
  -5 -10   6        0.30        3.95      7.74 o 
  -4 -10   6        0.30       10.13      7.78 o 
  -3 -10   6      139.01      146.24     12.58 o 
  -2 -10   6       28.18       20.45     10.48 o 
  -1 -10   6       20.06       25.00      9.75 o 
   0 -10   6        7.62        1.93      6.28 o 
   1 -10   6        7.55       14.72      7.75 o 
   2 -10   6        2.97        2.18      8.03 o 
   3 -10   6       59.66       52.56      9.01 o 
   4 -10   6        9.76        4.26      6.89 o 
   5 -10   6        1.04        6.94      5.81 o 
   6 -10   6        0.04        5.48      5.54 o 
 -10  -9   6        2.21        1.90      5.98 o 
  -9  -9   6        1.74        4.48      6.84 o 
  -8  -9   6        0.67        5.14      7.61 o 
  -7  -9   6        4.45       13.09      7.38 o 
  -6  -9   6       17.09       22.46      8.09 o 
  -5  -9   6       33.82       36.93      8.31 o 
  -4  -9   6        1.32        4.55      8.19 o 
  -3  -9   6      406.15      438.78     17.08 o 
  -2  -9   6     1712.32     1848.84     31.87 o 
  -1  -9   6      408.96      412.36     17.55 o 
   0  -9   6        4.38        2.11     10.93 o 
   1  -9   6       13.79        9.22      8.09 o 
   2  -9   6       15.65        3.88      8.26 o 
   3  -9   6        6.33        2.89      6.90 o 
   4  -9   6        2.48        3.21      6.79 o 
   5  -9   6        0.02        5.77      5.65 o 
   6  -9   6        0.00        0.46      5.39 o 
   7  -9   6        0.14        3.92      5.08 o 
 -11  -8   6        9.19        2.20      6.33 o 
 -10  -8   6        0.13        1.54      6.11 o 
  -9  -8   6        0.79        2.84      6.77 o 
  -8  -8   6       18.64        7.94      7.88 o 
  -7  -8   6       77.72       64.14      9.64 o 
  -6  -8   6       24.71        4.13      8.49 o 
  -5  -8   6        9.85       27.94      7.59 o 
  -4  -8   6        6.61       13.81      8.11 o 
  -3  -8   6        3.42        6.86      8.23 o 
  -2  -8   6       11.20       31.92      8.85 o 
  -1  -8   6        3.11        4.46      8.78 o 
   0  -8   6       12.11        1.84      6.64 o 
   1  -8   6        3.77        8.91      8.91 o 
   2  -8   6        0.01        4.04      7.92 o 
   3  -8   6       10.91        8.05      7.45 o 
   4  -8   6       43.16       39.26      8.29 o 
   5  -8   6        0.13        6.53      6.53 o 
   6  -8   6        0.02       12.01      5.88 o 
   7  -8   6        1.93        2.30      6.14 o 
   8  -8   6        3.19        4.09      6.06 o 
 -11  -7   6        7.10        8.75      6.25 o 
 -10  -7   6        1.68        1.96      6.74 o 
  -9  -7   6        0.04        2.83      6.11 o 
  -8  -7   6       32.07       45.15      7.88 o 
  -7  -7   6       20.07       20.45      7.89 o 
  -6  -7   6       28.85       35.12      8.83 o 
  -5  -7   6        7.57       19.41      7.18 o 
  -4  -7   6      109.51       91.60     10.10 o 
  -3  -7   6      366.33      353.10     13.49 o 
  -2  -7   6      198.04      205.02     11.86 o 
  -1  -7   6      226.61      217.51     12.23 o 
   0  -7   6        1.47        2.66      8.01 o 
   1  -7   6       25.80       17.97      8.86 o 
   2  -7   6       18.46       20.63      7.34 o 
   3  -7   6       33.91       42.41      7.72 o 
   4  -7   6       55.43       52.70      8.67 o 
   5  -7   6       14.61        5.76      6.58 o 
   6  -7   6        3.61        2.34      6.63 o 
   7  -7   6        2.31        3.95      6.74 o 
   8  -7   6        0.17       13.44      6.02 o 
   9  -7   6        0.90        3.52      6.57 o 
 -11  -6   6        0.00        5.52      6.15 o 
 -10  -6   6        0.03        0.00      6.08 o 
  -9  -6   6       22.10       36.85      7.89 o 
  -8  -6   6        1.39        7.56      7.56 o 
  -7  -6   6        4.69        2.00      7.48 o 
  -6  -6   6        0.67        2.34      7.37 o 
  -5  -6   6        2.08        5.09      7.37 o 
  -4  -6   6       15.34       11.18      7.14 o 
  -3  -6   6        0.36        9.24      6.38 o 
  -2  -6   6      122.92      111.62      8.67 o 
  -1  -6   6       41.61       62.74      7.60 o 
   0  -6   6       41.29       56.57      7.37 o 
   1  -6   6        0.21       17.84      6.59 o 
   2  -6   6       62.72       52.86      7.49 o 
   3  -6   6       15.71       13.60      7.30 o 
   4  -6   6        1.76        0.73      7.03 o 
   5  -6   6        1.89        8.89      7.49 o 
   6  -6   6        2.65        6.11      6.87 o 
   7  -6   6       35.34       35.58      7.86 o 
   8  -6   6       15.76       16.24      7.30 o 
   9  -6   6        8.42       17.30      7.42 o 
  10  -6   6        8.59        6.52      6.52 o 
 -11  -5   6        0.77        2.45      5.89 o 
 -10  -5   6        4.81       10.46      6.84 o 
  -9  -5   6        0.77        0.42      6.77 o 
  -8  -5   6        2.86        7.33      7.12 o 
  -7  -5   6        0.01        5.91      7.28 o 
  -6  -5   6        0.30       12.74      6.60 o 
  -5  -5   6        3.30       18.26      6.72 o 
  -4  -5   6       58.18       47.81      7.62 o 
  -3  -5   6        9.64        5.97      5.85 o 
  -2  -5   6       33.58       37.87      6.33 o 
  -1  -5   6       10.77        2.29      5.95 o 
   0  -5   6       29.43       24.89      4.94 o 
   1  -5   6       18.07        4.82      6.93 o 
   2  -5   6       16.20       15.95      6.73 o 
   3  -5   6        0.65        1.57      6.39 o 
   4  -5   6        1.00        0.64      6.42 o 
   5  -5   6        7.84       13.95      6.97 o 
   6  -5   6        4.81        4.04      7.72 o 
   7  -5   6        0.46        4.27      6.86 o 
   8  -5   6       60.93       57.88      8.52 o 
   9  -5   6        9.05        7.63      7.81 o 
  10  -5   6       11.13        3.00      8.36 o 
 -11  -4   6        2.72        8.57      6.60 o 
 -10  -4   6        2.22        7.58      7.58 o 
  -9  -4   6        0.37        1.70      7.08 o 
  -8  -4   6       13.97        4.96      7.61 o 
  -7  -4   6       30.54       18.95      8.78 o 
  -6  -4   6       19.78       35.20      8.02 o 
  -5  -4   6       11.51       29.19      6.81 o 
  -4  -4   6       27.22       26.57      6.42 o 
  -3  -4   6       11.60        5.35      5.99 o 
  -2  -4   6        1.66        4.74      5.51 o 
  -1  -4   6       81.14       78.68      6.53 o 
   0  -4   6       40.00       40.21      7.55 o 
   1  -4   6      138.49      135.62      8.60 o 
   2  -4   6      145.96      136.16      9.01 o 
   3  -4   6       11.80        4.55      6.12 o 
   4  -4   6       81.91       87.52      8.10 o 
   5  -4   6        3.97        9.06      5.83 o 
   6  -4   6       12.36       18.10      6.75 o 
   7  -4   6       30.41       39.74      8.34 o 
   8  -4   6        0.01        6.83      6.83 o 
   9  -4   6       52.37       38.74      9.51 o 
  10  -4   6       10.30        8.26      8.26 o 
  11  -4   6        3.10        0.90      7.23 o 
 -11  -3   6        0.32        3.54      6.66 o 
 -10  -3   6        0.43        7.09      7.09 o 
  -9  -3   6        4.58        3.08      7.15 o 
  -8  -3   6        6.06        3.82      8.07 o 
  -7  -3   6        0.19        1.62      8.66 o 
  -6  -3   6       14.67       20.10      8.19 o 
  -5  -3   6        0.47        6.49      6.01 o 
  -4  -3   6       36.89       27.98      6.58 o 
  -3  -3   6       39.07       57.93      6.14 o 
  -2  -3   6      230.91      217.91      9.03 o 
  -1  -3   6      276.15      258.92      9.60 o 
   0  -3   6      378.88      341.94      7.60 o 
   1  -3   6      170.90      186.44      8.50 o 
   2  -3   6      597.18      597.61     13.84 o 
   3  -3   6        3.27        2.54      5.39 o 
   4  -3   6      284.43      272.88     10.56 o 
   5  -3   6      116.25      108.49      8.01 o 
   6  -3   6        0.04        0.00      6.70 o 
   7  -3   6       16.11       17.19      6.81 o 
   8  -3   6       20.22       15.24      8.20 o 
   9  -3   6       15.42        3.37      8.84 o 
  10  -3   6        1.84        7.59      7.59 o 
  11  -3   6        5.24        4.65      7.96 o 
  12  -3   6        1.13        7.15      7.15 o 
 -10  -2   6        0.03       12.22      6.95 o 
  -9  -2   6       20.79       16.18      8.52 o 
  -8  -2   6        0.12        4.87      8.06 o 
  -7  -2   6      137.83      123.14     11.46 o 
  -6  -2   6      112.12      121.38     10.32 o 
  -5  -2   6       21.34       16.58      7.79 o 
  -4  -2   6       14.98       13.60      6.14 o 
  -3  -2   6       54.56       39.60      6.90 o 
  -2  -2   6      521.68      463.41     12.05 o 
  -1  -2   6      368.84      328.60      9.88 o 
   0  -2   6      216.01      197.13      6.96 o 
   1  -2   6       91.54       94.57      7.02 o 
   2  -2   6        2.31        6.10      4.46 o 
   3  -2   6       21.45       18.96      5.38 o 
   4  -2   6       76.52       58.46      6.48 o 
   5  -2   6       15.41       11.11      5.33 o 
   6  -2   6       54.41       44.50      7.14 o 
   7  -2   6       52.51       43.36      7.75 o 
   8  -2   6        0.01        2.99      7.67 o 
   9  -2   6      118.12      112.26     11.74 o 
  10  -2   6      134.53      140.94     11.70 o 
  11  -2   6       24.49       27.36      8.68 o 
  12  -2   6        9.40        1.92      7.85 o 
 -10  -1   6        0.04        2.43      7.91 o 
  -9  -1   6        0.53        8.04      8.04 o 
  -8  -1   6        2.49        9.26      7.12 o 
  -7  -1   6       87.31       88.96     10.78 o 
  -6  -1   6        0.46       16.62      8.25 o 
  -5  -1   6      416.99      410.03     15.00 o 
  -4  -1   6      254.48      260.21     11.32 o 
  -3  -1   6      172.75      194.87      9.29 o 
  -2  -1   6       45.64       49.08      5.46 o 
  -1  -1   6       15.10        4.11      4.93 o 
   0  -1   6      205.06      194.20      6.07 o 
   1  -1   6      445.28      377.38     10.23 o 
   2  -1   6        4.26        4.46      4.14 o 
   3  -1   6       16.93       24.14      4.77 o 
   4  -1   6       97.07       97.64      6.93 o 
   5  -1   6      330.91      342.72     10.70 o 
   6  -1   6      200.03      214.10      9.70 o 
   7  -1   6       62.28       58.13      7.79 o 
   8  -1   6       19.57       21.66      7.52 o 
   9  -1   6      103.59      113.89     10.98 o 
  10  -1   6        0.59        7.50      8.70 o 
  11  -1   6        6.96       10.87      8.09 o 
  12  -1   6        0.73        4.92      8.00 o 
  13  -1   6        0.00        0.00      7.52 o 
 -10   0   6       14.80       20.86      8.52 o 
  -9   0   6       15.05       10.16      8.49 o 
  -8   0   6        2.44       10.75      7.57 o 
  -7   0   6       65.93       77.67     10.02 o 
  -6   0   6       22.58       21.66      9.20 o 
  -5   0   6       92.53       85.34      9.81 o 
  -4   0   6       17.85       30.12      6.82 o 
  -3   0   6      234.52      232.80     10.34 o 
  -2   0   6      738.34      747.03     14.93 o 
  -1   0   6       20.55       27.05      4.89 o 
   0   0   6     1572.00     1787.04     14.26 o 
   1   0   6       31.19       39.08      5.49 o 
   2   0   6      112.73      101.00      6.33 o 
   3   0   6       83.10      101.72      6.03 o 
   4   0   6      463.89      447.76     10.61 o 
   5   0   6      159.33      163.41      7.70 o 
   6   0   6       74.54       78.37      6.21 o 
   7   0   6        7.53        0.28      6.34 o 
   8   0   6        0.87        0.35      6.75 o 
   9   0   6       42.83       28.45      9.15 o 
  10   0   6        5.44        0.85      8.48 o 
  11   0   6        0.20        5.89      7.76 o 
  12   0   6        5.93       16.58      7.24 o 
  13   0   6        0.13        1.89      7.17 o 
  -9   1   6        0.03        8.47      8.47 o 
  -8   1   6        0.62        1.01      8.67 o 
  -7   1   6        5.68        2.42      8.51 o 
  -6   1   6        0.21        7.89      8.67 o 
  -5   1   6      241.88      231.86     13.23 o 
  -4   1   6       35.95       32.27      7.79 o 
  -3   1   6       14.00       10.48      6.36 o 
  -2   1   6       44.12       30.36      5.65 o 
  -1   1   6        4.79        1.36      4.57 o 
   0   1   6      334.89      296.94      9.35 o 
   1   1   6      109.25       99.16      5.87 o 
   2   1   6        4.63        3.76      4.24 o 
   3   1   6       21.97       30.70      4.34 o 
   4   1   6     1583.25     1663.31     19.02 o 
   5   1   6       35.43       43.43      5.63 o 
   6   1   6       27.95       30.57      5.55 o 
   7   1   6       21.82        8.87      5.68 o 
   8   1   6       38.61       34.40      7.20 o 
   9   1   6        0.39        0.74      7.96 o 
  10   1   6        9.83        8.34      8.18 o 
  11   1   6        0.28        4.34      7.98 o 
  12   1   6        3.06        1.82      7.64 o 
  13   1   6        1.56       10.77      6.89 o 
  14   1   6        2.38        0.92      7.54 o 
  -9   2   6        3.48        3.19      8.33 o 
  -8   2   6        0.18        8.41      8.41 o 
  -7   2   6        0.04       15.96      7.78 o 
  -6   2   6        0.32       15.56      8.29 o 
  -5   2   6      100.76      104.90     10.51 o 
  -4   2   6        1.25        1.49      7.08 o 
  -3   2   6       56.55       58.56      8.41 o 
  -2   2   6        4.24       11.44      5.50 o 
  -1   2   6        5.50        3.17      5.15 o 
   0   2   6      644.36      677.13     13.47 o 
   1   2   6        8.76        6.61      4.50 o 
   2   2   6       17.80       23.96      4.96 o 
   3   2   6        7.98        0.41      4.11 o 
   4   2   6      839.45      985.61     15.10 o 
   5   2   6      535.79      553.34     12.00 o 
   6   2   6       38.85       39.82      5.57 o 
   7   2   6       25.22       21.27      5.52 o 
   8   2   6        1.87        1.49      5.48 o 
   9   2   6       64.85       69.42      8.84 o 
  10   2   6      449.16      476.59     17.06 o 
  11   2   6      127.59      134.14     10.98 o 
  12   2   6       37.35       44.72      8.48 o 
  13   2   6        0.21        1.84      7.64 o 
  14   2   6        3.70        9.17      7.02 o 
  -8   3   6        0.44        5.85      8.12 o 
  -7   3   6        4.01       13.35      8.17 o 
  -6   3   6       25.40       29.16      8.91 o 
  -5   3   6       25.65       14.81     10.09 o 
  -4   3   6       81.15       74.24      9.89 o 
  -3   3   6       89.72       73.57      9.38 o 
  -2   3   6       27.46       44.13      7.04 o 
  -1   3   6      130.09      140.28      8.19 o 
   0   3   6      248.58      241.65      6.55 o 
   1   3   6        4.57        8.08      4.64 o 
   2   3   6      164.89      198.68      8.17 o 
   3   3   6      131.32      126.06      7.08 o 
   4   3   6      106.30      109.99      7.57 o 
   5   3   6     2862.72     2933.69     26.32 o 
   6   3   6      434.48      448.99     11.09 o 
   7   3   6      121.14      144.88      7.76 o 
   8   3   6       51.86       50.95      6.11 o 
   9   3   6       45.19       43.15      7.80 o 
  10   3   6       84.53       67.86      9.61 o 
  11   3   6        0.03        8.03      8.03 o 
  12   3   6        0.04        1.73      7.39 o 
  13   3   6        0.74        4.56      7.44 o 
  14   3   6        1.23        4.10      6.96 o 
  -8   4   6        2.37        5.77      7.60 o 
  -7   4   6       12.88        4.71      9.09 o 
  -6   4   6        1.10        9.47      9.53 o 
  -5   4   6      105.67       95.51     12.03 o 
  -4   4   6       89.42       95.40     10.22 o 
  -3   4   6      109.98       84.40      9.55 o 
  -2   4   6      297.25      306.17     12.80 o 
  -1   4   6       66.63       89.52      7.60 o 
   0   4   6      256.39      242.40      6.99 o 
   1   4   6        1.07        0.23      4.36 o 
   2   4   6      172.64      169.48      7.93 o 
   3   4   6        0.39        4.11      4.54 o 
   4   4   6       31.92       25.52      5.24 o 
   5   4   6      204.85      203.72      8.43 o 
   6   4   6       18.14        9.52      4.60 o 
   7   4   6       40.78       31.01      5.63 o 
   8   4   6      191.67      203.69      9.44 o 
   9   4   6       36.13       31.81      7.45 o 
  10   4   6        6.96        4.38      6.97 o 
  11   4   6       96.61       77.03      9.49 o 
  12   4   6       25.73       22.41      7.64 o 
  13   4   6        7.45        9.94      8.17 o 
  14   4   6        4.77        7.47      7.47 o 
  -7   5   6        0.46        8.87      8.87 o 
  -6   5   6        2.22        8.54      8.54 o 
  -5   5   6        4.59       14.54      9.15 o 
  -4   5   6        8.43        4.04      8.83 o 
  -3   5   6       53.79       49.49      9.55 o 
  -2   5   6       16.97       18.70      7.82 o 
  -1   5   6      210.68      202.26     11.08 o 
   0   5   6      125.17      124.84      6.09 o 
   1   5   6       53.86       61.21      6.54 o 
   2   5   6       10.98        4.27      5.67 o 
   3   5   6       94.65       82.22      6.98 o 
   4   5   6       20.02        9.97      5.25 o 
   5   5   6      450.93      493.31     12.54 o 
   6   5   6      163.19      158.67      7.95 o 
   7   5   6       38.32       38.22      6.01 o 
   8   5   6        0.01        7.20      5.22 o 
   9   5   6       10.89        6.79      6.57 o 
  10   5   6        2.99        1.09      6.76 o 
  11   5   6       39.22       32.66      8.54 o 
  12   5   6        0.40        7.29      7.29 o 
  13   5   6        0.37        4.92      7.52 o 
  14   5   6        3.08        0.45      6.75 o 
  15   5   6        0.05        6.30      6.30 o 
  -6   6   6       19.94       24.25      9.28 o 
  -5   6   6       45.60       46.25      8.85 o 
  -4   6   6        6.91        5.28      8.30 o 
  -3   6   6       96.99       98.93     10.09 o 
  -2   6   6        0.71        5.32      8.08 o 
  -1   6   6        2.14       10.60      7.12 o 
   0   6   6       67.47       74.55      5.77 o 
   1   6   6       55.97       50.73      7.58 o 
   2   6   6        3.99        2.09      5.76 o 
   3   6   6      162.57      161.29      8.98 o 
   4   6   6       42.17       28.98      6.50 o 
   5   6   6      198.62      199.42      9.51 o 
   6   6   6      573.52      536.04     13.92 o 
   7   6   6      190.33      156.91      9.03 o 
   8   6   6       21.86       27.17      5.83 o 
   9   6   6       97.20       71.60      8.99 o 
  10   6   6       46.18       35.45      8.10 o 
  11   6   6       19.24       11.56      7.43 o 
  12   6   6        3.40       11.96      6.50 o 
  13   6   6        1.25       11.14      6.99 o 
  14   6   6        0.65        4.55      7.65 o 
  15   6   6       10.21       11.02      7.64 o 
  -5   7   6        3.87        0.50      9.01 o 
  -4   7   6        2.15        1.02      8.08 o 
  -3   7   6        4.70        4.75      7.77 o 
  -2   7   6        0.03        9.84      7.72 o 
  -1   7   6       62.56       63.67     10.54 o 
   0   7   6       51.90       63.56      6.19 o 
   1   7   6        3.13        2.53      7.49 o 
   2   7   6      417.13      407.51     14.37 o 
   3   7   6        1.60        3.68      6.54 o 
   4   7   6      169.40      192.45     10.63 o 
   5   7   6      172.46      151.91      9.90 o 
   6   7   6        8.19        1.27      7.47 o 
   7   7   6        4.34       17.90      5.74 o 
   8   7   6       46.92       41.64      7.75 o 
   9   7   6       87.13       67.32      8.79 o 
  10   7   6        6.93       17.11      7.17 o 
  11   7   6       11.21        8.45      6.57 o 
  12   7   6       72.47       70.40      8.70 o 
  13   7   6        0.31        8.50      6.77 o 
  14   7   6        1.31        0.00      7.75 o 
  15   7   6        2.44        3.52      7.84 o 
  -5   8   6        3.87        3.53      7.94 o 
  -4   8   6        0.43        0.50      7.52 o 
  -3   8   6        0.28        8.19      8.19 o 
  -2   8   6        0.51        0.50      7.68 o 
  -1   8   6       67.44       64.76     10.00 o 
   0   8   6        2.34        9.31      8.21 o 
   1   8   6        2.02        1.66      7.94 o 
   2   8   6       93.78       73.31      9.79 o 
   3   8   6        1.19       10.83      6.85 o 
   4   8   6       16.42       20.52      7.83 o 
   5   8   6       21.86       19.80      8.43 o 
   6   8   6       22.09       16.37      8.67 o 
   7   8   6       78.36       92.49      9.44 o 
   8   8   6      110.07      104.93      9.66 o 
   9   8   6      128.44      115.14      9.82 o 
  10   8   6        6.05        1.54      6.97 o 
  11   8   6        1.38        4.49      6.74 o 
  12   8   6        1.88        6.93      7.32 o 
  13   8   6        2.24        0.42      7.20 o 
  14   8   6        0.26        0.43      6.91 o 
  -4   9   6        3.34        1.97      7.99 o 
  -3   9   6        0.00        6.05      6.89 o 
  -2   9   6        0.98        7.47      8.05 o 
  -1   9   6        0.48        8.78      8.78 o 
   0   9   6        0.50        7.27      5.66 o 
   1   9   6        7.88       22.62      7.62 o 
   2   9   6       56.01       47.61      8.76 o 
   3   9   6        2.07        4.58      7.97 o 
   4   9   6       79.10       73.25      9.36 o 
   5   9   6       31.14       20.65      9.08 o 
   6   9   6        1.79       10.94      8.82 o 
   7   9   6      275.33      302.35     13.84 o 
   8   9   6      587.95      587.70     17.80 o 
   9   9   6       19.93        2.96      7.73 o 
  10   9   6       22.96       18.45      7.78 o 
  11   9   6       51.24       50.40      8.43 o 
  12   9   6        6.53        5.23      7.31 o 
  13   9   6        1.38        0.46      7.23 o 
  14   9   6        0.10        7.18      6.29 o 
  -2  10   6        4.00        0.00      8.40 o 
  -1  10   6        0.16        2.02      8.85 o 
   0  10   6       28.41        9.91      6.50 o 
   1  10   6        2.55        1.48      8.79 o 
   2  10   6        0.17        4.71      7.44 o 
   3  10   6        1.48       11.52      8.12 o 
   4  10   6      117.96      129.60     11.48 o 
   5  10   6      229.02      217.93     13.38 o 
   6  10   6       99.88       87.01     11.31 o 
   7  10   6       92.82       86.30     11.42 o 
   8  10   6       10.00        0.43      8.41 o 
   9  10   6        7.30        5.56      6.95 o 
  10  10   6       26.66       33.58      7.25 o 
  11  10   6        1.08        4.64      6.78 o 
  12  10   6        1.70        3.53      7.35 o 
  13  10   6        0.45        4.01      7.16 o 
  14  10   6        0.03        7.98      6.89 o 
  -1  11   6        2.03        2.52      7.73 o 
   0  11   6        6.61       13.26      5.72 o 
   1  11   6        1.15        2.03      9.36 o 
   2  11   6       70.84       63.72     10.71 o 
   3  11   6       59.58       60.63     10.44 o 
   4  11   6        0.89        6.83      8.68 o 
   5  11   6       50.30       45.50      9.82 o 
   6  11   6      221.37      246.46     15.29 o 
   7  11   6      248.51      259.73     15.41 o 
   8  11   6        2.84        0.93      8.18 o 
   9  11   6       78.44       77.39      9.85 o 
  10  11   6       27.92       15.04      7.87 o 
  11  11   6        1.43        6.41      7.04 o 
  12  11   6       12.57        8.78      7.01 o 
  13  11   6        0.23        6.86      6.86 o 
   0  12   6        2.99        1.97      5.77 o 
   1  12   6       44.17       22.61     10.47 o 
   2  12   6        4.64        0.00      8.49 o 
   3  12   6       24.09       33.34      9.71 o 
   4  12   6       57.62       55.32      9.55 o 
   5  12   6      110.88       92.21     10.97 o 
   6  12   6       13.67        9.48     10.42 o 
   7  12   6       41.25       27.44     10.81 o 
   8  12   6        2.05        4.05      9.60 o 
   9  12   6        1.13        6.41      7.92 o 
  10  12   6        8.46       15.50      7.59 o 
  11  12   6        6.22        6.87      7.68 o 
  12  12   6        1.19        0.41      6.91 o 
  13  12   6        1.34        3.03      6.61 o 
   2  13   6        0.71        7.72      8.68 o 
   3  13   6        2.65        0.00      8.85 o 
   4  13   6        3.06        4.24      9.31 o 
   5  13   6       14.23        7.44      9.37 o 
   6  13   6       56.60       69.87     11.47 o 
   7  13   6       17.03        6.64     10.05 o 
   8  13   6        0.95        5.45      8.59 o 
   9  13   6        9.57       11.23      7.96 o 
  10  13   6        1.13        5.32      6.51 o 
  11  13   6        0.25        1.26      6.12 o 
   5  14   6        1.74        2.64      8.53 o 
   6  14   6        0.90        9.10      9.10 o 
   7  14   6        1.60        7.15      9.85 o 
   8  14   6        9.87        5.55      9.41 o 
   9  14   6        0.43       10.23      7.58 o 
  -6 -13   7        3.13        5.49      7.05 o 
  -5 -13   7        0.45        5.23      7.72 o 
  -4 -13   7        1.28       12.39      7.70 o 
  -3 -13   7        3.87        5.62      8.19 o 
  -2 -13   7        2.07        0.52      8.45 o 
  -1 -13   7        0.04        5.88      6.99 o 
  -7 -12   7        2.99        1.80      6.93 o 
  -6 -12   7        0.38        7.78      7.78 o 
  -5 -12   7        0.48        5.28      8.03 o 
  -4 -12   7        0.00        2.96      7.77 o 
  -3 -12   7        6.51        7.17      9.47 o 
  -2 -12   7        2.42        7.78      8.79 o 
  -1 -12   7        0.18        3.08      8.84 o 
   0 -12   7        3.86        2.19      5.68 o 
   1 -12   7        7.72        2.24      7.34 o 
   2 -12   7        2.79        2.85      6.36 o 
  -8 -11   7        3.81        3.87      7.06 o 
  -7 -11   7        0.05        2.25      6.91 o 
  -6 -11   7        0.10        7.43      7.43 o 
  -5 -11   7        0.68        7.98      7.98 o 
  -4 -11   7        2.47        9.65      7.79 o 
  -3 -11   7        0.39        4.51      9.17 o 
  -2 -11   7        0.11        1.02      9.93 o 
  -1 -11   7        6.71       22.99      9.15 o 
   0 -11   7        0.00        1.97      5.83 o 
   1 -11   7        0.02        1.39      7.70 o 
   2 -11   7        2.58        3.51      6.77 o 
   3 -11   7        0.09        3.22      6.42 o 
   4 -11   7        0.00        4.37      5.21 o 
  -9 -10   7        0.35        7.62      5.89 o 
  -8 -10   7        0.37        3.87      6.97 o 
  -7 -10   7        3.48        9.91      7.14 o 
  -6 -10   7        0.07       14.63      7.37 o 
  -5 -10   7        6.27       17.82      8.04 o 
  -4 -10   7       41.06       29.03      9.13 o 
  -3 -10   7        0.00        8.98      8.98 o 
  -2 -10   7        3.29       14.16      8.61 o 
  -1 -10   7       21.63       26.64      9.02 o 
   0 -10   7        8.39       17.50      6.10 o 
   1 -10   7        0.24        6.15      8.35 o 
   2 -10   7        0.15        0.90      7.41 o 
   3 -10   7        0.15        0.00      7.19 o 
   4 -10   7        0.43       10.28      6.06 o 
   5 -10   7        0.02       11.33      5.31 o 
 -10  -9   7        0.03        5.47      5.47 o 
  -9  -9   7        0.00        5.82      5.82 o 
  -8  -9   7        0.03        4.30      6.54 o 
  -7  -9   7        6.34       14.64      7.27 o 
  -6  -9   7        1.51       10.70      7.64 o 
  -5  -9   7       30.51       39.69      8.42 o 
  -4  -9   7       59.31       54.12     10.53 o 
  -3  -9   7       12.68       26.52      8.84 o 
  -2  -9   7        0.88       10.94     10.94 o 
  -1  -9   7       21.19       32.52     10.55 o 
   0  -9   7       25.45       21.85     16.03 o 
   1  -9   7        5.07       19.13      8.18 o 
   2  -9   7        0.13        8.20      8.20 o 
   3  -9   7        2.04        0.00      7.32 o 
   4  -9   7        7.16        8.61      7.24 o 
   5  -9   7       18.18       20.99      6.54 o 
   6  -9   7        0.09        6.20      6.20 o 
   7  -9   7        0.98        5.54      5.54 o 
 -10  -8   7        0.00        1.52      6.29 o 
  -9  -8   7        0.07       10.18      6.13 o 
  -8  -8   7        0.57        4.67      6.65 o 
  -7  -8   7        4.67        0.86      7.56 o 
  -6  -8   7       52.50       54.13      8.77 o 
  -5  -8   7       54.40       28.79      9.52 o 
  -4  -8   7       72.69       66.81     10.70 o 
  -3  -8   7       22.79       20.92      9.37 o 
  -2  -8   7      176.58      179.85     12.97 o 
  -1  -8   7       65.29       91.87     11.87 o 
   0  -8   7      332.22      348.41     11.76 o 
   1  -8   7       19.95       15.09      8.99 o 
   2  -8   7        3.94       21.67      7.07 o 
   3  -8   7        0.71        2.94      7.59 o 
   4  -8   7       11.46        9.00      7.79 o 
   5  -8   7        1.19        7.97      6.65 o 
   6  -8   7        3.56        7.36      6.54 o 
   7  -8   7        0.59        3.36      5.85 o 
   8  -8   7        5.88        9.67      5.16 o 
 -10  -7   7        0.06        3.91      5.87 o 
  -9  -7   7        0.35        4.09      7.14 o 
  -8  -7   7        8.29        0.42      7.47 o 
  -7  -7   7        0.98        0.41      7.04 o 
  -6  -7   7       85.25       84.12      9.85 o 
  -5  -7   7      236.67      230.02     14.09 o 
  -4  -7   7       61.67       52.30      8.51 o 
  -3  -7   7       35.34       32.69      8.38 o 
  -2  -7   7      160.49      154.60     11.68 o 
  -1  -7   7      368.49      379.29     15.03 o 
   0  -7   7        0.60        1.83      7.16 o 
   1  -7   7        6.41        2.78      9.17 o 
   2  -7   7       51.67       60.50      9.35 o 
   3  -7   7        2.57        1.96      7.31 o 
   4  -7   7        3.95        1.57      7.34 o 
   5  -7   7        5.79        7.17      7.17 o 
   6  -7   7       15.62        6.70      6.88 o 
   7  -7   7        1.04        1.18      6.29 o 
   8  -7   7        0.11        6.68      6.68 o 
   9  -7   7        2.18        0.00      6.11 o 
 -10  -6   7        4.42        0.38      6.44 o 
  -9  -6   7        4.02       13.30      6.78 o 
  -8  -6   7        1.56        0.43      7.00 o 
  -7  -6   7        0.01        6.29      7.09 o 
  -6  -6   7        0.38        0.00      7.63 o 
  -5  -6   7       82.12       65.96      9.06 o 
  -4  -6   7        0.05        7.72      7.72 o 
  -3  -6   7       24.17       23.41      7.50 o 
  -2  -6   7       29.61       31.75      7.75 o 
  -1  -6   7        1.65        1.69      0.35 o 
   0  -6   7        6.96       11.22      5.34 o 
   1  -6   7       41.64       38.78      8.16 o 
   2  -6   7       24.07       36.75      7.64 o 
   3  -6   7        7.10        5.96      7.08 o 
   4  -6   7        4.09        1.14      7.87 o 
   5  -6   7        5.85        9.94      7.44 o 
   6  -6   7        6.67       10.48      6.78 o 
   7  -6   7       13.82       20.92      7.24 o 
   8  -6   7        2.72        0.39      6.72 o 
   9  -6   7        0.61       18.27      6.71 o 
  10  -6   7        0.77        5.86      5.86 o 
 -10  -5   7        0.20        7.84      6.41 o 
  -9  -5   7        0.92        1.25      7.26 o 
  -8  -5   7       30.15       27.51      7.27 o 
  -7  -5   7       11.21        9.19      7.33 o 
  -6  -5   7       73.24       71.28      9.89 o 
  -5  -5   7       21.28        6.51      8.03 o 
  -4  -5   7       33.07       20.02      7.77 o 
  -3  -5   7       30.90       34.46      7.50 o 
  -2  -5   7       19.11       14.78      6.64 o 
  -1  -5   7       27.41       36.75      6.94 o 
   0  -5   7      139.93      121.80      8.66 o 
   1  -5   7       21.29       14.65      7.29 o 
   2  -5   7       34.85       37.30      7.43 o 
   3  -5   7        7.24        0.66      7.22 o 
   4  -5   7        1.60        1.40      6.82 o 
   5  -5   7       16.33       22.47      7.72 o 
   6  -5   7        0.30        0.37      6.82 o 
   7  -5   7        5.86        2.37      7.17 o 
   8  -5   7       19.33       19.34      7.40 o 
   9  -5   7       73.31       56.37      8.72 o 
  10  -5   7        0.17        7.01      7.29 o 
 -10  -4   7        0.95        1.30      6.31 o 
  -9  -4   7        0.47        7.39      6.71 o 
  -8  -4   7        2.04        1.70      7.55 o 
  -7  -4   7        0.63       11.28      6.93 o 
  -6  -4   7        5.68        5.22      8.05 o 
  -5  -4   7        0.03        4.51      6.50 o 
  -4  -4   7        5.67       12.20      6.58 o 
  -3  -4   7       47.43       48.45      7.22 o 
  -2  -4   7      253.89      277.58     10.87 o 
  -1  -4   7      374.53      364.19     12.25 o 
   0  -4   7      208.85      232.28      8.86 o 
   1  -4   7      108.69       99.16      8.77 o 
   2  -4   7        1.45        8.95      6.16 o 
   3  -4   7        5.88        0.92      6.38 o 
   4  -4   7      273.12      265.85     11.16 o 
   5  -4   7        4.44        1.03      7.53 o 
   6  -4   7        4.07        1.06      6.94 o 
   7  -4   7        0.84        8.34      6.68 o 
   8  -4   7        0.17        5.62      7.30 o 
   9  -4   7        0.44        7.71      7.71 o 
  10  -4   7        5.53        4.29      7.39 o 
  11  -4   7        0.35        6.48      6.48 o 
 -10  -3   7        0.94        0.45      7.19 o 
  -9  -3   7        0.09        7.92      7.92 o 
  -8  -3   7        2.34        4.42      7.47 o 
  -7  -3   7      112.81       88.54      9.78 o 
  -6  -3   7      106.03      123.79     11.42 o 
  -5  -3   7       39.01       39.83      8.37 o 
  -4  -3   7       79.79       90.29      8.70 o 
  -3  -3   7        4.89        6.30      6.54 o 
  -2  -3   7       57.60       63.97      7.57 o 
  -1  -3   7      333.14      344.96     11.64 o 
   0  -3   7      232.11      241.31      7.10 o 
   1  -3   7      167.50      189.15      9.28 o 
   2  -3   7       64.23       49.22      7.00 o 
   3  -3   7       10.48       10.31      5.87 o 
   4  -3   7       28.74       36.57      6.22 o 
   5  -3   7      131.31      127.93      8.75 o 
   6  -3   7       50.80       46.04      8.04 o 
   7  -3   7       56.71       45.95      9.08 o 
   8  -3   7        1.72        0.38      7.77 o 
   9  -3   7       70.03       77.51      9.94 o 
  10  -3   7        4.86        5.67      8.07 o 
  11  -3   7        7.94       15.16      7.45 o 
  12  -3   7        0.08        3.95      6.54 o 
 -10  -2   7        0.80        1.85      7.20 o 
  -9  -2   7        0.02       11.59      7.05 o 
  -8  -2   7        0.65        1.39      7.80 o 
  -7  -2   7       34.86       32.82      8.31 o 
  -6  -2   7        1.57        8.24      7.78 o 
  -5  -2   7        5.79       21.70      8.42 o 
  -4  -2   7        6.37        5.22      7.14 o 
  -3  -2   7        2.51        8.78      5.74 o 
  -2  -2   7       82.94       72.12      6.93 o 
  -1  -2   7      278.02      293.89     10.32 o 
   0  -2   7     1411.42     1460.53     51.53 o 
   1  -2   7       91.56       97.71      6.95 o 
   2  -2   7       74.03       87.59      7.25 o 
   3  -2   7      110.88      101.77      7.32 o 
   4  -2   7      189.06      175.84      8.69 o 
   5  -2   7        1.33        7.90      5.91 o 
   6  -2   7       46.30       42.47      7.05 o 
   7  -2   7        7.29        0.00      6.86 o 
   8  -2   7       15.82       15.57      8.04 o 
   9  -2   7        2.60        3.28      8.42 o 
  10  -2   7        2.38        7.03      7.65 o 
  11  -2   7       27.02       15.55      8.27 o 
  12  -2   7        0.27        3.22      6.77 o 
  -9  -1   7        0.96        5.31      7.70 o 
  -8  -1   7        5.54        5.71      7.74 o 
  -7  -1   7        7.43        7.75      7.81 o 
  -6  -1   7      196.53      200.11     13.16 o 
  -5  -1   7      219.64      217.13     12.50 o 
  -4  -1   7        7.21        0.36      7.60 o 
  -3  -1   7       19.87       27.71      6.43 o 
  -2  -1   7       48.02       49.04      7.54 o 
  -1  -1   7      176.30      175.03      8.90 o 
   0  -1   7        0.03        0.00      7.01 o 
   1  -1   7      524.23      462.35     12.08 o 
   2  -1   7        8.20        4.87      4.87 o 
   3  -1   7       24.31       30.36      5.39 o 
   4  -1   7      147.86      155.43      8.36 o 
   5  -1   7      259.21      243.07      9.84 o 
   6  -1   7      198.55      182.77      9.53 o 
   7  -1   7       22.56       20.38      6.64 o 
   8  -1   7       84.94       99.75      9.22 o 
   9  -1   7      479.79      458.84     16.52 o 
  10  -1   7      247.09      230.55     12.95 o 
  11  -1   7        0.02        0.94      7.94 o 
  12  -1   7        6.91        8.08      8.76 o 
  13  -1   7        0.04        0.96      7.41 o 
  -9   0   7        0.08        3.50      7.20 o 
  -8   0   7        4.57        1.48      8.93 o 
  -7   0   7       26.44       25.78      8.85 o 
  -6   0   7      337.01      315.66     16.26 o 
  -5   0   7      276.39      314.31     14.77 o 
  -4   0   7      194.50      188.44     12.63 o 
  -3   0   7      115.77      130.01      9.11 o 
  -2   0   7       24.59       18.10      6.47 o 
  -1   0   7     2533.67     2604.08     28.11 o 
   0   0   7      380.44      376.96     16.33 o 
   1   0   7       95.75       99.55      6.66 o 
   2   0   7      186.33      208.41      8.17 o 
   3   0   7      169.94      201.64      8.59 o 
   4   0   7      967.13      947.29     16.32 o 
   5   0   7     1021.58      873.06     16.17 o 
   6   0   7       11.75       14.47      5.45 o 
   7   0   7       31.56       33.12      6.86 o 
   8   0   7       17.38       16.32      7.35 o 
   9   0   7       26.61       45.53      8.19 o 
  10   0   7       20.86       30.77      8.04 o 
  11   0   7       71.95       70.81      9.68 o 
  12   0   7        3.17        1.39      7.79 o 
  13   0   7        1.48        2.32      7.56 o 
  -9   1   7        1.21        8.42      8.47 o 
  -8   1   7        0.00        8.35      8.35 o 
  -7   1   7       10.02       30.63      7.87 o 
  -6   1   7      191.36      175.56     13.97 o 
  -5   1   7      257.48      276.04     14.21 o 
  -4   1   7       24.54       28.60      8.48 o 
  -3   1   7      403.61      438.16     14.95 o 
  -2   1   7        2.36        0.00      6.06 o 
  -1   1   7      428.69      478.56     12.65 o 
   0   1   7      616.78      588.28      9.53 o 
   1   1   7      199.45      198.97      7.93 o 
   2   1   7      501.55      481.97     12.00 o 
   3   1   7      193.07      192.96      7.89 o 
   4   1   7      608.43      632.11     13.28 o 
   5   1   7      419.76      346.56     10.69 o 
   6   1   7      350.60      354.46     11.33 o 
   7   1   7        2.42        6.77      5.21 o 
   8   1   7       39.32       23.89      7.05 o 
   9   1   7      251.47      270.47     12.60 o 
  10   1   7       40.11       44.71      9.34 o 
  11   1   7        1.59        3.83      7.88 o 
  12   1   7       10.06        7.93      7.93 o 
  13   1   7        0.93        7.76      6.24 o 
  14   1   7        0.16        2.21      6.68 o 
  -8   2   7        0.15        3.70      7.66 o 
  -7   2   7       18.99       27.11      8.27 o 
  -6   2   7       74.04       69.83     10.15 o 
  -5   2   7      102.14       85.04     10.45 o 
  -4   2   7       35.66       38.47      8.52 o 
  -3   2   7      282.42      296.83     13.11 o 
  -2   2   7       57.16       62.28      7.48 o 
  -1   2   7       58.98       52.49      6.68 o 
   0   2   7       27.04       33.65      4.05 o 
   1   2   7      308.71      328.55     10.43 o 
   2   2   7       23.47       20.69      5.60 o 
   3   2   7      234.08      226.51      8.83 o 
   4   2   7      927.64      884.90     15.78 o 
   5   2   7        1.70        2.84      4.99 o 
   6   2   7       38.69       34.67      5.53 o 
   7   2   7       18.41       24.41      5.47 o 
   8   2   7        3.67        2.74      5.98 o 
   9   2   7       31.78       23.59      7.41 o 
  10   2   7       15.52       23.57      7.23 o 
  11   2   7        3.43        7.90      7.90 o 
  12   2   7       16.28        2.17      8.39 o 
  13   2   7        0.07       10.36      6.31 o 
  14   2   7        0.01        1.78      6.90 o 
  -8   3   7        2.04        8.17      8.17 o 
  -7   3   7        2.51       17.10      7.69 o 
  -6   3   7       14.86       10.89      9.45 o 
  -5   3   7       28.71       27.30      9.21 o 
  -4   3   7       67.05       57.74      9.38 o 
  -3   3   7       49.58       46.46      8.42 o 
  -2   3   7        2.04        3.10      6.91 o 
  -1   3   7      171.40      165.38      9.92 o 
   0   3   7      237.05      249.55      7.14 o 
   1   3   7      205.79      215.31      9.23 o 
   2   3   7        7.46        1.54      5.25 o 
   3   3   7      239.60      200.39      9.17 o 
   4   3   7       39.40       36.66      5.87 o 
   5   3   7      392.87      414.92     11.74 o 
   6   3   7      381.67      377.50     11.17 o 
   7   3   7      210.04      236.84      9.72 o 
   8   3   7       16.74        8.04      6.67 o 
   9   3   7        3.22       10.98      6.05 o 
  10   3   7        2.00        8.47      6.33 o 
  11   3   7        7.61        7.27      7.59 o 
  12   3   7        0.04        5.16      7.23 o 
  13   3   7        4.85        8.86      6.98 o 
  14   3   7        0.68        3.10      6.54 o 
  -7   4   7        0.94        3.63      8.00 o 
  -6   4   7        2.33        5.07      8.14 o 
  -5   4   7       25.60       19.83      9.30 o 
  -4   4   7      105.59      103.89     11.25 o 
  -3   4   7       13.63        9.07      8.66 o 
  -2   4   7       24.50       10.87      8.29 o 
  -1   4   7      173.07      169.73     10.77 o 
   0   4   7       97.99      118.63      6.08 o 
   1   4   7       61.85       68.53      7.88 o 
   2   4   7      511.30      499.07     13.33 o 
   3   4   7      178.71      175.72     10.09 o 
   4   4   7      306.49      337.29     11.21 o 
   5   4   7      309.34      330.19     12.45 o 
   6   4   7       56.39       44.45      6.36 o 
   7   4   7      103.77      133.76      8.35 o 
   8   4   7       47.33       42.44      6.96 o 
   9   4   7        1.40        7.23      6.49 o 
  10   4   7        0.91        1.11      6.94 o 
  11   4   7       87.56       84.65      9.34 o 
  12   4   7        6.93        8.01      6.90 o 
  13   4   7        1.93        1.75      7.76 o 
  14   4   7        0.03        4.44      6.62 o 
  -6   5   7        1.29        2.05      8.47 o 
  -5   5   7        0.80        8.71      8.71 o 
  -4   5   7       30.34       28.90      8.21 o 
  -3   5   7       47.54       55.29      8.89 o 
  -2   5   7       90.59       78.06      9.84 o 
  -1   5   7       39.12       35.65      8.65 o 
   0   5   7       38.10       36.36      5.68 o 
   1   5   7      208.34      248.21     11.34 o 
   2   5   7        9.54        9.42      6.07 o 
   3   5   7        4.15       16.30      5.62 o 
   4   5   7        8.13        5.16      5.97 o 
   5   5   7        2.00       16.70      5.38 o 
   6   5   7      454.07      487.32     13.78 o 
   7   5   7      153.81      150.01      9.36 o 
   8   5   7       15.15        2.44      6.34 o 
   9   5   7       17.48       11.86      7.03 o 
  10   5   7        3.37        9.75      7.10 o 
  11   5   7       33.44       38.08      7.12 o 
  12   5   7       10.15        7.55      7.25 o 
  13   5   7       15.57       20.01      7.59 o 
  14   5   7        1.30        3.92      6.65 o 
  -6   6   7       13.14        7.61      8.29 o 
  -5   6   7        3.88       12.20      7.60 o 
  -4   6   7        0.52        7.89      7.99 o 
  -3   6   7       16.41       22.60      8.84 o 
  -2   6   7        2.88       12.78      7.35 o 
  -1   6   7       22.46       17.33      8.81 o 
   0   6   7        1.67        7.30      5.62 o 
   1   6   7       86.32      112.58      9.68 o 
   2   6   7        4.98        9.18      7.05 o 
   3   6   7       31.48       23.26      7.42 o 
   4   6   7       44.65       42.16      7.57 o 
   5   6   7       44.60       33.31      7.53 o 
   6   6   7        2.12        6.48      6.48 o 
   7   6   7       27.10       20.40      7.73 o 
   8   6   7       79.37       79.44      7.20 o 
   9   6   7        8.03        3.70      6.33 o 
  10   6   7        2.11        6.22      7.10 o 
  11   6   7        0.21        6.72      6.72 o 
  12   6   7        4.95       14.18      6.97 o 
  13   6   7        3.53        8.23      7.30 o 
  14   6   7        3.72        2.19      7.05 o 
  15   6   7        4.43        1.29      6.86 o 
  -5   7   7        2.59        1.53      7.77 o 
  -4   7   7        7.04        9.60      7.93 o 
  -3   7   7        0.54        0.97      8.05 o 
  -2   7   7        4.70        5.64      8.12 o 
  -1   7   7        3.85       11.65      7.54 o 
   0   7   7        0.41        1.89      5.39 o 
   1   7   7        1.61        1.19      7.41 o 
   2   7   7       13.53       22.70      7.75 o 
   3   7   7       49.41       23.92      8.46 o 
   4   7   7       57.69       64.90      9.00 o 
   5   7   7       52.67       54.97      8.74 o 
   6   7   7        4.07        5.09      7.15 o 
   7   7   7      189.22      193.98     11.48 o 
   8   7   7       10.17        5.44      6.97 o 
   9   7   7       41.68       58.21      7.32 o 
  10   7   7        0.48        0.00      6.22 o 
  11   7   7       83.64       79.29      9.50 o 
  12   7   7        8.53        1.65      7.04 o 
  13   7   7        0.59        7.00      7.00 o 
  14   7   7        0.65        2.16      6.58 o 
  -4   8   7        0.64        5.54      7.58 o 
  -3   8   7       13.47       11.09      8.05 o 
  -2   8   7        0.35        1.51      8.08 o 
  -1   8   7        8.44        5.30      8.56 o 
   0   8   7        0.83        1.52     11.72 o 
   1   8   7        1.54        0.00      7.68 o 
   2   8   7      113.61      106.70     10.43 o 
   3   8   7       17.76       13.44      7.53 o 
   4   8   7       17.13        9.31      8.82 o 
   5   8   7      167.42      148.80     12.22 o 
   6   8   7      736.26      756.40     20.60 o 
   7   8   7      633.08      688.50     19.53 o 
   8   8   7      201.65      215.84     12.11 o 
   9   8   7       44.81       45.81      8.37 o 
  10   8   7        0.38        7.17      7.17 o 
  11   8   7       14.72        8.84      7.33 o 
  12   8   7        3.97        3.79      7.16 o 
  13   8   7       19.58       15.13      7.16 o 
  14   8   7        1.81        6.77      6.77 o 
  -3   9   7        6.16       10.05      7.19 o 
  -2   9   7        0.52        0.50      7.23 o 
  -1   9   7        1.83        6.53      7.87 o 
   0   9   7       17.22       15.60      6.30 o 
   1   9   7      110.35       92.02     11.69 o 
   2   9   7       37.71       31.33      8.96 o 
   3   9   7      111.60      113.79     10.88 o 
   4   9   7       24.64       32.80      9.14 o 
   5   9   7      170.26      167.00     13.11 o 
   6   9   7       18.51       20.76      9.81 o 
   7   9   7       42.67       36.58     10.49 o 
   8   9   7       37.88       27.41      8.83 o 
   9   9   7       27.10       26.05      7.92 o 
  10   9   7       70.23       64.33      9.33 o 
  11   9   7       18.28        3.70      7.18 o 
  12   9   7        0.17        3.81      7.44 o 
  13   9   7        0.08        4.75      6.06 o 
  14   9   7        1.13        7.04      7.04 o 
  -2  10   7        2.31        1.49      7.70 o 
  -1  10   7        0.51        1.53      7.32 o 
   0  10   7       28.39       34.49      6.36 o 
   1  10   7        0.72        3.04      8.65 o 
   2  10   7        5.65        9.34      9.34 o 
   3  10   7       27.09        4.86      9.89 o 
   4  10   7       44.02       26.85     10.56 o 
   5  10   7      424.59      428.65     17.32 o 
   6  10   7      502.07      536.01     19.94 o 
   7  10   7       19.83       23.68      8.95 o 
   8  10   7      132.30      150.61     12.76 o 
   9  10   7       14.65       16.16      7.95 o 
  10  10   7       12.46       11.16      7.00 o 
  11  10   7        7.71       13.78      6.43 o 
  12  10   7       12.35        0.84      7.77 o 
  13  10   7        0.56        0.88      6.75 o 
  14  10   7        0.04        3.37      6.25 o 
   0  11   7        0.01        3.85      5.91 o 
   1  11   7        1.27        0.00      9.09 o 
   2  11   7        4.93        6.25      8.74 o 
   3  11   7       38.95       25.79     10.39 o 
   4  11   7       12.79       13.81      9.26 o 
   5  11   7        6.23        6.67      9.74 o 
   6  11   7       16.49       25.69      9.91 o 
   7  11   7        1.06        4.20      8.78 o 
   8  11   7        0.64       15.43      8.40 o 
   9  11   7        2.55        0.92      8.12 o 
  10  11   7        3.83        2.58      7.13 o 
  11  11   7       17.16       19.94      6.96 o 
  12  11   7        7.40        5.11      6.40 o 
  13  11   7        1.22        0.87      6.33 o 
   1  12   7        7.14        1.53      9.11 o 
   2  12   7       11.93        6.82      8.96 o 
   3  12   7       19.57       15.41      9.54 o 
   4  12   7        4.25        8.51      8.89 o 
   5  12   7       22.31       36.35      9.81 o 
   6  12   7       10.93       11.45      9.26 o 
   7  12   7       34.65       41.48     11.15 o 
   8  12   7       10.04        4.30      9.79 o 
   9  12   7        0.11        8.90      8.18 o 
  10  12   7        1.41       12.68      6.98 o 
  11  12   7        1.92        1.71      7.03 o 
  12  12   7        6.32        3.36      6.77 o 
   4  13   7       16.51        8.57      9.95 o 
   5  13   7       19.50       11.33      9.79 o 
   6  13   7        2.29        4.39      9.86 o 
   7  13   7       32.56       34.93      9.89 o 
   8  13   7        4.49        1.14      9.48 o 
   9  13   7        1.36        4.18      7.93 o 
  10  13   7        6.27       14.06      7.73 o 
  11  13   7        0.22        3.88      6.11 o 
  -6 -12   8       11.10        8.75      7.78 o 
  -5 -12   8        8.80       20.58      7.45 o 
  -4 -12   8        0.30       14.39      8.39 o 
  -3 -12   8        6.76        7.14      9.07 o 
  -2 -12   8       11.02       12.90     10.03 o 
  -1 -12   8        0.50       14.26      8.24 o 
   0 -12   8        0.00        8.75     13.14 o 
   1 -12   8        1.82       10.85      7.35 o 
  -7 -11   8        1.00        8.94      6.42 o 
  -6 -11   8        0.89        3.28      7.53 o 
  -5 -11   8        1.00        4.31      7.91 o 
  -4 -11   8       25.50       33.45      9.50 o 
  -3 -11   8      108.65      124.48     11.20 o 
  -2 -11   8      106.30      101.15     12.08 o 
  -1 -11   8       17.41       24.23      9.99 o 
   0 -11   8        0.17        0.46      5.67 o 
   1 -11   8        1.85        0.00      7.40 o 
   2 -11   8        0.11        5.36      8.01 o 
   3 -11   8        0.08        6.91      6.14 o 
  -8 -10   8       15.27       10.14      7.25 o 
  -7 -10   8       15.68       23.39      7.75 o 
  -6 -10   8        2.36        2.80      7.54 o 
  -5 -10   8        0.00        6.14      7.78 o 
  -4 -10   8        0.39        8.83      8.83 o 
  -3 -10   8        0.94        3.41      8.88 o 
  -2 -10   8       26.40       40.48     10.45 o 
  -1 -10   8        1.37       10.08      8.79 o 
   0 -10   8        3.55        2.29      6.07 o 
   1 -10   8        0.20        8.99      8.99 o 
   2 -10   8        0.05        0.00      8.12 o 
   3 -10   8        7.32        3.03      7.84 o 
   4 -10   8        3.35        3.60      6.55 o 
   5 -10   8        0.25        4.40      5.76 o 
  -9  -9   8        0.03        6.38      6.38 o 
  -8  -9   8        1.73        6.40      6.94 o 
  -7  -9   8        1.11        2.70      7.58 o 
  -6  -9   8        0.53        0.90      8.17 o 
  -5  -9   8        2.06        8.56      8.56 o 
  -4  -9   8       45.45       42.38      9.24 o 
  -3  -9   8       59.15       56.26      9.89 o 
  -2  -9   8       49.19       30.87     10.84 o 
  -1  -9   8       52.05       67.59     10.52 o 
   0  -9   8        7.14        2.16      7.23 o 
   1  -9   8        4.00       14.21      7.77 o 
   2  -9   8        7.03        6.42      7.78 o 
   3  -9   8        7.95        7.94      7.69 o 
   4  -9   8        0.01        1.26      7.07 o 
   5  -9   8        0.95        7.90      6.23 o 
   6  -9   8        0.54        5.90      5.90 o 
  -9  -8   8        1.64        6.38      6.45 o 
  -8  -8   8        1.82        0.43      7.20 o 
  -7  -8   8        0.96       12.83      6.92 o 
  -6  -8   8        5.81        3.17      8.47 o 
  -5  -8   8        0.46        4.92      8.74 o 
  -4  -8   8       55.67       59.05      8.87 o 
  -3  -8   8        4.68        0.46      8.47 o 
  -2  -8   8        2.37        4.42      8.29 o 
  -1  -8   8        4.98       23.09      9.02 o 
   0  -8   8       18.11       21.90      8.91 o 
   1  -8   8        5.58       14.09      8.60 o 
   2  -8   8        0.42        6.27      7.20 o 
   3  -8   8        0.36       10.90      7.11 o 
   4  -8   8        0.06        7.19      7.19 o 
   5  -8   8       13.64       10.58      7.24 o 
   6  -8   8        0.73        3.11      6.60 o 
   7  -8   8        2.26        2.61      6.30 o 
  -9  -7   8        0.10        5.26      5.88 o 
  -8  -7   8        1.93        5.99      6.48 o 
  -7  -7   8       15.34       18.86      8.62 o 
  -6  -7   8        0.42       14.54      7.75 o 
  -5  -7   8        5.78       12.98      7.81 o 
  -4  -7   8       37.16       36.69      8.44 o 
  -3  -7   8        3.54        3.71      7.60 o 
  -2  -7   8       25.83       24.41      8.38 o 
  -1  -7   8        0.96       16.37      9.03 o 
   0  -7   8       84.40      108.63      8.18 o 
   1  -7   8       61.20       70.03     10.14 o 
   2  -7   8        0.00        5.52      7.76 o 
   3  -7   8        3.22        4.19      7.93 o 
   4  -7   8        1.77        6.24      7.21 o 
   5  -7   8        8.09        8.15      6.96 o 
   6  -7   8       34.22       28.82      8.32 o 
   7  -7   8        6.21       10.92      6.53 o 
   8  -7   8        2.97        1.90      6.60 o 
  -9  -6   8        1.27        1.64      7.02 o 
  -8  -6   8       10.73       10.71      6.81 o 
  -7  -6   8       10.04       12.81      3.11 o 
  -6  -6   8        4.95        9.49      7.34 o 
  -5  -6   8       79.22       90.23      9.83 o 
  -4  -6   8       56.36       57.24      8.82 o 
  -3  -6   8       23.02        4.67      8.69 o 
  -2  -6   8        9.01        7.69      7.21 o 
  -1  -6   8       23.30       17.01      8.44 o 
   0  -6   8        0.97        3.54      5.44 o 
   1  -6   8       22.23       33.33      8.40 o 
   2  -6   8       14.98       17.48      8.12 o 
   3  -6   8       14.53       18.22      7.89 o 
   4  -6   8        0.20        5.15      7.31 o 
   5  -6   8        2.69        7.13      7.13 o 
   6  -6   8        5.82       10.02      6.45 o 
   7  -6   8        3.07        7.27      7.27 o 
   8  -6   8        8.76        1.96      7.18 o 
   9  -6   8       23.37       15.89      7.65 o 
  -9  -5   8        0.05        3.79      6.79 o 
  -8  -5   8        1.31        4.78      6.77 o 
  -7  -5   8        0.04        5.24      7.88 o 
  -6  -5   8        0.50        4.30      7.48 o 
  -5  -5   8      107.82      122.34     10.74 o 
  -4  -5   8       31.05       32.25      8.25 o 
  -3  -5   8       31.84       19.04      8.31 o 
  -2  -5   8        9.37        3.98      7.41 o 
  -1  -5   8        0.03        0.74      7.31 o 
   0  -5   8        3.19        7.87      4.92 o 
   1  -5   8       40.01       38.58      7.94 o 
   2  -5   8       79.76       78.36      9.72 o 
   3  -5   8       30.87       18.56      8.58 o 
   4  -5   8        0.46        7.44      7.44 o 
   5  -5   8        0.27        3.06      7.03 o 
   6  -5   8        0.12        7.08      7.08 o 
   7  -5   8        4.43        7.54      7.20 o 
   8  -5   8       29.07       32.71      8.12 o 
   9  -5   8        2.12        2.83      7.16 o 
  10  -5   8        0.03        6.82      6.82 o 
  -9  -4   8        0.02        1.30      6.56 o 
  -8  -4   8       12.16       18.05      7.12 o 
  -7  -4   8       10.00       18.39      8.03 o 
  -6  -4   8       79.15       81.62     10.02 o 
  -5  -4   8       19.38       12.26      8.86 o 
  -4  -4   8        8.94       23.93      8.02 o 
  -3  -4   8        5.15       18.80      6.78 o 
  -2  -4   8       24.02        8.94      7.50 o 
  -1  -4   8       11.01        5.71      6.99 o 
   0  -4   8        0.38        1.19      6.23 o 
   1  -4   8        6.68       18.36      6.51 o 
   2  -4   8       42.85       44.31      8.39 o 
   3  -4   8      197.36      217.54     11.15 o 
   4  -4   8       31.22       23.55      7.91 o 
   5  -4   8        7.52        0.34      7.49 o 
   6  -4   8        8.69       14.25      7.52 o 
   7  -4   8        0.37        6.27      6.64 o 
   8  -4   8       50.03       58.21      8.33 o 
   9  -4   8       75.71       67.56      9.70 o 
  10  -4   8        0.40        0.86      7.24 o 
  11  -4   8       13.07        8.65      7.03 o 
  -9  -3   8        1.89        5.78      7.15 o 
  -8  -3   8        1.55       20.28      6.84 o 
  -7  -3   8       12.89        8.02      8.44 o 
  -6  -3   8       77.73       87.54     10.21 o 
  -5  -3   8      111.94      102.02     10.49 o 
  -4  -3   8       67.16       65.16      9.01 o 
  -3  -3   8        7.09        2.15      7.34 o 
  -2  -3   8        2.23        8.98      6.77 o 
  -1  -3   8      235.81      246.21     11.11 o 
   0  -3   8      213.09      216.90      7.40 o 
   1  -3   8        6.64       13.94      6.08 o 
   2  -3   8        2.76        3.53      5.84 o 
   3  -3   8        6.20       13.57      6.10 o 
   4  -3   8       58.43       68.56      8.08 o 
   5  -3   8       39.58       44.67      7.58 o 
   6  -3   8       81.77       60.47      9.33 o 
   7  -3   8        8.40        1.16      7.76 o 
   8  -3   8       17.31       29.50      8.14 o 
   9  -3   8        0.43        0.85      7.59 o 
  10  -3   8       16.25       11.62      8.33 o 
  11  -3   8       10.39       10.38      7.37 o 
  12  -3   8        2.19        2.10      6.54 o 
  -9  -2   8        1.57       10.51      6.45 o 
  -8  -2   8        0.39        6.49      7.21 o 
  -7  -2   8        0.26        0.47      8.00 o 
  -6  -2   8       48.76       43.55     10.30 o 
  -5  -2   8      256.72      240.77     14.07 o 
  -4  -2   8       38.28       56.40      9.41 o 
  -3  -2   8       99.22      102.67      9.00 o 
  -2  -2   8       99.55       85.39      8.51 o 
  -1  -2   8      132.31      120.67      9.69 o 
   0  -2   8       23.50       17.75     14.75 o 
   1  -2   8      381.99      402.55     12.60 o 
   2  -2   8        9.66        6.92      5.83 o 
   3  -2   8       29.43       28.97      6.69 o 
   4  -2   8       42.97       29.42      6.85 o 
   5  -2   8      142.01      130.71      9.43 o 
   6  -2   8       69.22       71.60      8.50 o 
   7  -2   8        5.74        2.15      7.64 o 
   8  -2   8       19.92       10.86      8.05 o 
   9  -2   8       40.37       30.24      9.80 o 
  10  -2   8        4.49        8.71      8.71 o 
  11  -2   8        0.76        5.81      7.13 o 
  12  -2   8        7.97       21.03      6.46 o 
  -9  -1   8        0.49        9.89      7.07 o 
  -8  -1   8        0.68        3.85      7.51 o 
  -7  -1   8        0.05       13.21      7.54 o 
  -6  -1   8       37.89       53.05      9.53 o 
  -5  -1   8        0.27        0.00      9.09 o 
  -4  -1   8      262.20      259.06     13.56 o 
  -3  -1   8      209.48      220.92     11.81 o 
  -2  -1   8       48.62       52.66      7.98 o 
  -1  -1   8        6.42        7.90      5.93 o 
   0  -1   8       10.57       15.86      8.85 o 
   1  -1   8       26.24       34.93      6.73 o 
   2  -1   8       14.99       19.63      5.98 o 
   3  -1   8        0.84        4.35      5.81 o 
   4  -1   8        3.42        6.19      6.19 o 
   5  -1   8       39.48       23.08      6.94 o 
   6  -1   8       44.90       38.83      7.21 o 
   7  -1   8       30.08       37.76      8.08 o 
   8  -1   8       98.95      101.29     10.13 o 
   9  -1   8       34.39       26.46      9.43 o 
  10  -1   8       89.61      103.70     11.04 o 
  11  -1   8        0.00        1.37      8.17 o 
  12  -1   8        7.15        3.74      7.86 o 
  13  -1   8        0.76       11.42      6.65 o 
  -8   0   8        3.00        5.96      7.72 o 
  -7   0   8        9.03       13.78      8.11 o 
  -6   0   8        0.38        2.83      8.79 o 
  -5   0   8        8.03       16.38      8.66 o 
  -4   0   8       46.33       33.47     10.15 o 
  -3   0   8        9.57        1.87      8.02 o 
  -2   0   8        7.07       10.42      7.36 o 
  -1   0   8       26.13       17.47      6.36 o 
   0   0   8      240.11      235.95     12.54 o 
   1   0   8       38.22       25.71      6.10 o 
   2   0   8      236.93      191.91      9.46 o 
   3   0   8        4.33        5.52      5.34 o 
   4   0   8       15.46       10.73      5.82 o 
   5   0   8      150.88      162.70      9.38 o 
   6   0   8        1.36        7.39      5.60 o 
   7   0   8       62.10       59.07      7.52 o 
   8   0   8      175.15      186.74     11.47 o 
   9   0   8       76.35       63.43     10.11 o 
  10   0   8      114.30      129.30     10.85 o 
  11   0   8       44.99       35.88      9.80 o 
  12   0   8       22.81       18.25      8.26 o 
  13   0   8       13.90        5.91      7.76 o 
  -8   1   8        1.14        1.03      7.67 o 
  -7   1   8       11.17        3.57      8.53 o 
  -6   1   8        0.35        2.42      8.57 o 
  -5   1   8        6.31       21.42      7.75 o 
  -4   1   8        3.79        2.95      8.57 o 
  -3   1   8      206.08      205.65     12.26 o 
  -2   1   8       41.98       68.97      8.29 o 
  -1   1   8       13.27       13.42      6.65 o 
   0   1   8       17.33       17.32      4.91 o 
   1   1   8        8.21       10.03      5.34 o 
   2   1   8        2.51        1.40      5.33 o 
   3   1   8      321.07      327.61     11.45 o 
   4   1   8      318.32      308.17     10.97 o 
   5   1   8      636.59      603.85     14.88 o 
   6   1   8      677.15      683.68     15.89 o 
   7   1   8      258.31      285.05     11.25 o 
   8   1   8       47.02       46.10      8.29 o 
   9   1   8        1.06        2.23      7.08 o 
  10   1   8       19.21       27.59      7.77 o 
  11   1   8        0.01        7.65      7.65 o 
  12   1   8       27.19       19.11      9.14 o 
  13   1   8        4.43        5.81      7.04 o 
  -8   2   8        0.01        1.02      7.28 o 
  -7   2   8        0.11        8.27      8.32 o 
  -6   2   8       19.58       26.95      8.63 o 
  -5   2   8       12.76       11.28      8.21 o 
  -4   2   8        0.47        8.28      7.34 o 
  -3   2   8       17.68       34.63      8.00 o 
  -2   2   8        4.92        2.52      7.51 o 
  -1   2   8        2.65        6.25      6.60 o 
   0   2   8       93.46       90.48     14.56 o 
   1   2   8       40.79       51.31      6.71 o 
   2   2   8        5.47        7.03      5.35 o 
   3   2   8      289.00      281.30     10.97 o 
   4   2   8        3.68        2.21      5.58 o 
   5   2   8        3.72        4.13      5.30 o 
   6   2   8       53.97       50.86      7.13 o 
   7   2   8      421.55      458.18     13.59 o 
   8   2   8       78.09       76.12      8.01 o 
   9   2   8       13.44        4.23      6.60 o 
  10   2   8       15.42        8.86      7.01 o 
  11   2   8       54.23       56.71      8.14 o 
  12   2   8        0.74        2.59      7.15 o 
  13   2   8        0.08        4.88      6.72 o 
  14   2   8        2.02        0.00      6.37 o 
  -7   3   8        4.94        5.16      8.58 o 
  -6   3   8        6.20        2.04      8.66 o 
  -5   3   8        0.46        1.44      8.10 o 
  -4   3   8       36.47       39.16      8.32 o 
  -3   3   8       15.81        7.59      8.81 o 
  -2   3   8        9.19       18.90      7.52 o 
  -1   3   8       70.63       67.34      8.73 o 
   0   3   8       75.07       87.00      9.91 o 
   1   3   8       28.50       43.42      7.22 o 
   2   3   8       59.68       57.78      6.52 o 
   3   3   8       51.98       51.28      6.95 o 
   4   3   8        6.95       18.76      5.90 o 
   5   3   8        4.26        7.86      5.75 o 
   6   3   8      183.11      205.37     10.07 o 
   7   3   8        5.07        2.10      5.84 o 
   8   3   8       53.02       64.90      7.30 o 
   9   3   8       16.65        8.26      7.15 o 
  10   3   8        4.56        0.37      7.09 o 
  11   3   8       22.81       16.55      7.38 o 
  12   3   8        0.94        2.15      7.00 o 
  13   3   8        0.01        1.73      7.37 o 
  14   3   8        0.07        6.75      6.75 o 
  -6   4   8        9.58       28.60      7.45 o 
  -5   4   8       20.14        1.97      8.43 o 
  -4   4   8       37.99       35.21     10.24 o 
  -3   4   8        0.43        3.10      7.31 o 
  -2   4   8       40.35       34.69      8.89 o 
  -1   4   8        4.92        1.88      8.64 o 
   0   4   8       30.89       32.22      5.54 o 
   1   4   8        2.76       16.21      6.25 o 
   2   4   8       10.35        6.04      6.64 o 
   3   4   8      366.27      371.45     13.08 o 
   4   4   8        5.79       13.17      6.04 o 
   5   4   8      653.27      764.29     17.06 o 
   6   4   8        0.15        1.83      5.67 o 
   7   4   8        8.22       12.65      6.28 o 
   8   4   8       29.83       25.38      6.37 o 
   9   4   8        1.82        4.46      6.55 o 
  10   4   8        3.92       13.34      6.96 o 
  11   4   8       13.43       28.23      7.52 o 
  12   4   8        1.48        9.65      6.24 o 
  13   4   8        2.70        7.39      7.39 o 
  14   4   8       12.46       18.08      7.33 o 
  -6   5   8        3.14        3.04      8.10 o 
  -5   5   8        4.13        0.50      7.94 o 
  -4   5   8        1.59       10.84      8.15 o 
  -3   5   8        2.68        3.77      7.78 o 
  -2   5   8       43.96       55.73      9.38 o 
  -1   5   8        0.03       14.86      7.28 o 
   0   5   8       48.73       48.73      6.35 o 
   1   5   8      134.96      138.43      9.91 o 
   2   5   8      467.89      539.60     16.27 o 
   3   5   8       35.68       16.69      7.89 o 
   4   5   8      291.92      316.51     12.51 o 
   5   5   8       26.22       30.77      7.88 o 
   6   5   8       27.69       17.90      7.12 o 
   7   5   8       41.87       42.48      7.46 o 
   8   5   8       26.72       46.15      7.31 o 
   9   5   8        2.21        2.44      6.57 o 
  10   5   8       21.63       15.96      7.90 o 
  11   5   8       18.85       12.65      6.73 o 
  12   5   8        7.11       11.21      7.45 o 
  13   5   8        3.23       10.27      7.73 o 
  14   5   8        0.68        7.10      7.10 o 
  -5   6   8        1.12        9.62      7.04 o 
  -4   6   8        3.11        4.04      8.08 o 
  -3   6   8        1.79        7.40      8.80 o 
  -2   6   8        1.70        4.24      7.76 o 
  -1   6   8        0.66        5.36      7.56 o 
   0   6   8       14.47        9.51      8.62 o 
   1   6   8        0.99        1.96      8.16 o 
   2   6   8        7.55       13.64      7.63 o 
   3   6   8        2.32       14.13      6.79 o 
   4   6   8        0.29       15.94      7.12 o 
   5   6   8       59.20       57.02      8.72 o 
   6   6   8        5.45        4.00      7.83 o 
   7   6   8      294.38      302.01     13.05 o 
   8   6   8       96.10      102.75      9.13 o 
   9   6   8       20.82       23.31      7.55 o 
  10   6   8        7.91        8.64      6.56 o 
  11   6   8       60.35       34.50      7.94 o 
  12   6   8       31.67       14.95      7.69 o 
  13   6   8        2.90        0.40      6.98 o 
  14   6   8        0.11        0.41      6.10 o 
  -4   7   8        4.28        4.56      8.53 o 
  -3   7   8        3.50        0.00      8.07 o 
  -2   7   8       20.18       18.22      8.45 o 
  -1   7   8        5.81       15.23      7.79 o 
   0   7   8        9.24        4.69      5.53 o 
   1   7   8       39.02       52.49      8.96 o 
   2   7   8      140.10      125.73     10.95 o 
   3   7   8        3.29       15.03      8.19 o 
   4   7   8      364.51      352.50     15.02 o 
   5   7   8      301.28      288.85     14.03 o 
   6   7   8      528.28      515.69     17.72 o 
   7   7   8      868.77      888.28     20.98 o 
   8   7   8        1.98       12.82      7.11 o 
   9   7   8      103.86       77.82      9.24 o 
  10   7   8       12.71       15.40      7.30 o 
  11   7   8        0.04       11.60      5.56 o 
  12   7   8        1.14        0.84      6.85 o 
  13   7   8        0.06        2.96      6.95 o 
  14   7   8        1.25       10.60      6.50 o 
  -3   8   8        6.65        1.52      7.88 o 
  -2   8   8       11.15        5.56      8.59 o 
  -1   8   8        7.16       15.50      8.40 o 
   0   8   8        2.72        2.09      5.71 o 
   1   8   8        5.36       16.45      6.96 o 
   2   8   8       24.54       30.41      9.06 o 
   3   8   8        1.01        7.83      7.83 o 
   4   8   8      235.44      225.71     12.97 o 
   5   8   8      485.99      456.07     17.91 o 
   6   8   8      362.11      421.99     17.16 o 
   7   8   8       23.98       14.16      9.68 o 
   8   8   8        3.75        2.47      8.50 o 
   9   8   8        3.67        7.67      7.67 o 
  10   8   8       65.76       50.33      8.13 o 
  11   8   8       11.57        1.63      6.52 o 
  12   8   8        1.67        7.51      6.37 o 
  13   8   8        0.14        6.35      6.78 o 
  14   8   8        0.05        2.93      6.34 o 
  -2   9   8        3.53        5.09      8.16 o 
  -1   9   8       11.50        0.51      8.49 o 
   0   9   8       48.48       49.30      7.90 o 
   1   9   8      134.04      118.69     13.28 o 
   2   9   8       37.73       41.59      9.47 o 
   3   9   8        5.30       13.44      9.31 o 
   4   9   8       49.94       51.78      9.28 o 
   5   9   8      159.94      153.56     12.83 o 
   6   9   8       66.30       59.15     10.95 o 
   7   9   8       13.64       16.50      8.38 o 
   8   9   8      110.74       97.56     11.10 o 
   9   9   8      200.70      204.75     12.29 o 
  10   9   8        9.53        7.51      7.86 o 
  11   9   8        0.75        0.84      7.63 o 
  12   9   8        7.03        6.72      6.67 o 
  13   9   8        0.70        2.96      6.63 o 
  14   9   8        0.29        5.81      6.16 o 
  -1  10   8        2.86        2.54      7.56 o 
   0  10   8        7.70        5.39      7.01 o 
   1  10   8       13.71       23.43      8.58 o 
   2  10   8       54.38       54.32     11.10 o 
   3  10   8       92.44      103.36     10.87 o 
   4  10   8      146.05      128.04     12.46 o 
   5  10   8      121.66      122.03     12.44 o 
   6  10   8       14.23       10.34      9.34 o 
   7  10   8       92.60       88.11     11.22 o 
   8  10   8        0.36        8.61      8.61 o 
   9  10   8        6.18        9.70      8.20 o 
  10  10   8        0.29        7.28      7.28 o 
  11  10   8        0.30        2.55      7.20 o 
  12  10   8        0.15        3.80      6.12 o 
  13  10   8        0.17        7.10      7.10 o 
   1  11   8        0.12        4.17      8.16 o 
   2  11   8        1.14        5.30      8.96 o 
   3  11   8       23.18       23.47      9.54 o 
   4  11   8       25.57       25.63      9.75 o 
   5  11   8        8.96        4.31      9.57 o 
   6  11   8       42.08       34.77     10.79 o 
   7  11   8       10.17        1.63      9.59 o 
   8  11   8        5.78        5.80      9.32 o 
   9  11   8        0.26       12.38      7.98 o 
  10  11   8        1.44        8.28      6.98 o 
  11  11   8        0.56        3.51      6.82 o 
  12  11   8        0.84        2.56      6.43 o 
  13  11   8        0.01        0.41      6.25 o 
   2  12   8        1.03        2.12      8.21 o 
   3  12   8       17.05       25.28      9.86 o 
   4  12   8        5.17        1.11      9.02 o 
   5  12   8        0.01        4.97      9.01 o 
   6  12   8        5.27       12.29      8.62 o 
   7  12   8       19.96        4.54      9.77 o 
   8  12   8        4.95       11.71      8.44 o 
   9  12   8       20.39        0.00      9.92 o 
  10  12   8        4.46       20.67      7.36 o 
  11  12   8        0.44        3.99      6.31 o 
  12  12   8        2.11        0.42      6.31 o 
   5  13   8       14.98       19.70      8.79 o 
   6  13   8       35.10       37.96      9.88 o 
   7  13   8        0.22        7.94      8.84 o 
   8  13   8        0.77        5.13      9.46 o 
   9  13   8        3.27       10.84      8.55 o 
  10  13   8        1.29        5.93      7.59 o 
  -4 -12   9        0.17        2.95      8.27 o 
  -3 -12   9        2.02        7.57      8.18 o 
  -2 -12   9        0.73        3.06      8.57 o 
  -1 -12   9        7.88        0.51      8.54 o 
   0 -12   9       14.03       14.63     15.42 o 
  -6 -11   9        0.04        1.87      7.15 o 
  -5 -11   9        0.05        6.29      8.03 o 
  -4 -11   9        9.71        2.47      8.45 o 
  -3 -11   9        8.43        7.65      8.86 o 
  -2 -11   9        2.20        3.11      9.49 o 
  -1 -11   9        1.47        1.04      9.10 o 
   0 -11   9        0.85        5.46      9.60 o 
   1 -11   9        0.17        5.31      7.73 o 
   2 -11   9        1.39        7.54      7.54 o 
   3 -11   9        0.03        1.62      5.73 o 
  -7 -10   9        4.49       11.07      7.22 o 
  -6 -10   9        1.20        0.45      7.90 o 
  -5 -10   9        0.31        3.85      7.27 o 
  -4 -10   9        0.09        8.76      8.76 o 
  -3 -10   9        4.94       13.06      9.46 o 
  -2 -10   9       20.95       35.28     10.19 o 
  -1 -10   9       85.93       99.92     12.57 o 
   0 -10   9       24.82       16.89      7.11 o 
   1 -10   9        0.20        6.42      8.03 o 
   2 -10   9        1.70       10.37      7.53 o 
   3 -10   9        1.56        8.34      6.65 o 
   4 -10   9        0.07        3.63      6.54 o 
  -8  -9   9        0.05        7.48      5.75 o 
  -7  -9   9        6.59       10.28      7.39 o 
  -6  -9   9       49.81       57.74      9.24 o 
  -5  -9   9       26.46       31.91      8.68 o 
  -4  -9   9        6.36        7.25      8.64 o 
  -3  -9   9        3.28        8.27      8.44 o 
  -2  -9   9       22.73       27.15      8.84 o 
  -1  -9   9        0.11        5.00      8.94 o 
   0  -9   9       16.46        5.05      6.70 o 
   1  -9   9        5.97       16.20      8.38 o 
   2  -9   9        1.49        7.63      7.36 o 
   3  -9   9        2.92        4.06      7.51 o 
   4  -9   9        0.37       15.02      6.28 o 
   5  -9   9       13.81       10.37      6.79 o 
   6  -9   9        1.71        0.74      5.95 o 
  -8  -8   9        2.98        4.62      6.68 o 
  -7  -8   9        0.15        8.03      6.46 o 
  -6  -8   9       21.43       22.16      7.99 o 
  -5  -8   9       64.25       53.24     10.24 o 
  -4  -8   9        3.20        9.18      9.18 o 
  -3  -8   9       13.78        3.27      8.60 o 
  -2  -8   9       15.09       17.41      8.65 o 
  -1  -8   9       16.45       19.06      8.68 o 
   0  -8   9       41.44       43.98      7.07 o 
   1  -8   9        8.71        1.92      8.51 o 
   2  -8   9        1.02        3.72      7.97 o 
   3  -8   9        0.00        1.82      7.40 o 
   4  -8   9        0.00       13.10      6.95 o 
   5  -8   9        1.07        2.09      7.79 o 
   6  -8   9        8.72        3.95      6.45 o 
   7  -8   9        0.00        1.83      6.47 o 
  -8  -7   9        4.75        1.71      6.78 o 
  -7  -7   9        0.27        1.34      7.62 o 
  -6  -7   9       11.49       13.21      8.05 o 
  -5  -7   9       18.41       16.91      7.99 o 
  -4  -7   9        7.40        4.06      7.90 o 
  -3  -7   9        1.32        8.50      8.50 o 
  -2  -7   9       13.17       16.92      8.40 o 
  -1  -7   9       49.72       44.01      9.18 o 
   0  -7   9        1.31        3.97      8.86 o 
   1  -7   9      111.96      117.22     11.44 o 
   2  -7   9        0.92        5.85      8.07 o 
   3  -7   9        1.43        0.45      7.38 o 
   4  -7   9        4.01       16.49      6.41 o 
   5  -7   9        3.77        5.51      7.82 o 
   6  -7   9       17.73       27.04      7.91 o 
   7  -7   9       12.94        8.29      6.93 o 
   8  -7   9        2.97       10.83      5.86 o 
  -9  -6   9        0.02        8.83      5.79 o 
  -8  -6   9        9.82        7.30      7.34 o 
  -7  -6   9       33.08       39.63      8.64 o 
  -6  -6   9       27.40       26.21      7.94 o 
  -5  -6   9       11.50       25.59      7.58 o 
  -4  -6   9        1.43        1.32      8.29 o 
  -3  -6   9       64.18       72.46      9.36 o 
  -2  -6   9       52.62       40.54      9.77 o 
  -1  -6   9       41.84       41.32      8.86 o 
   0  -6   9       51.11       51.95      7.28 o 
   1  -6   9       61.97       56.99     10.22 o 
   2  -6   9       67.09       85.21     10.14 o 
   3  -6   9        5.80        6.81      8.42 o 
   4  -6   9       13.02        8.42      7.97 o 
   5  -6   9        0.06        2.90      7.15 o 
   6  -6   9       14.08        7.84      7.15 o 
   7  -6   9       11.90        5.69      7.26 o 
   8  -6   9       17.39       13.06      7.72 o 
   9  -6   9        8.49        6.46      6.67 o 
  -9  -5   9        3.43        6.47      6.47 o 
  -8  -5   9        0.00        9.13      6.85 o 
  -7  -5   9        1.54       13.87      7.91 o 
  -6  -5   9        3.34       13.91      7.64 o 
  -5  -5   9       41.80       40.69      9.23 o 
  -4  -5   9       14.68        4.74      8.78 o 
  -3  -5   9        8.91        4.56      8.23 o 
  -2  -5   9        0.82        2.41      7.73 o 
  -1  -5   9        0.03        3.59      7.91 o 
   0  -5   9        3.12        3.57      5.77 o 
   1  -5   9       21.39       19.27      8.84 o 
   2  -5   9       54.00       52.91      9.26 o 
   3  -5   9       49.70       39.62      9.72 o 
   4  -5   9       99.87       65.51      9.71 o 
   5  -5   9       22.61       23.93      8.03 o 
   6  -5   9       16.22        9.39      7.40 o 
   7  -5   9        1.65        4.10      7.53 o 
   8  -5   9        2.05        0.81      7.65 o 
   9  -5   9       11.13       12.86      7.07 o 
  10  -5   9        2.15        7.01      5.88 o 
  -9  -4   9        0.06        1.25      6.21 o 
  -8  -4   9        7.49        6.19      7.67 o 
  -7  -4   9       86.98       71.73     11.33 o 
  -6  -4   9       44.68       54.44      8.83 o 
  -5  -4   9        0.36       19.79      7.41 o 
  -4  -4   9        6.66        4.24      8.38 o 
  -3  -4   9        3.06        2.02      7.73 o 
  -2  -4   9       89.26       86.98     10.39 o 
  -1  -4   9      198.13      194.79     12.18 o 
   0  -4   9      118.65      118.67      7.11 o 
   1  -4   9       62.18       66.04      9.04 o 
   2  -4   9        0.03        6.48      7.69 o 
   3  -4   9        0.03        0.75      7.83 o 
   4  -4   9       65.39       47.35      9.19 o 
   5  -4   9        1.14        5.85      7.99 o 
   6  -4   9        2.74        5.19      6.94 o 
   7  -4   9        6.27       17.42      7.20 o 
   8  -4   9       60.24       67.68      8.36 o 
   9  -4   9        0.70        7.78      7.78 o 
  10  -4   9        0.61        5.76      6.83 o 
  11  -4   9        0.65       14.78      5.98 o 
  -8  -3   9        0.45        1.80      7.45 o 
  -7  -3   9       10.75        2.75      8.50 o 
  -6  -3   9      182.46      180.94     12.73 o 
  -5  -3   9       80.76       86.04     10.05 o 
  -4  -3   9       36.99       41.27      9.36 o 
  -3  -3   9        0.09       13.55      7.28 o 
  -2  -3   9       66.59       55.00      9.23 o 
  -1  -3   9      270.09      252.84     13.10 o 
   0  -3   9       10.33       15.84      5.04 o 
   1  -3   9        6.20        7.84      7.84 o 
   2  -3   9        5.14       15.81      7.07 o 
   3  -3   9      148.87      139.16     10.78 o 
   4  -3   9       96.61       96.56     10.52 o 
   5  -3   9       34.28       33.91      7.65 o 
   6  -3   9        5.74       20.29      7.18 o 
   7  -3   9        1.51        7.54      6.94 o 
   8  -3   9      105.93      114.06     10.10 o 
   9  -3   9      101.89      115.99     10.78 o 
  10  -3   9       14.13        2.54      7.54 o 
  11  -3   9        5.19        7.09      7.09 o 
  -8  -2   9       16.69       14.30      7.77 o 
  -7  -2   9       68.94       61.83      9.39 o 
  -6  -2   9      218.73      244.85     14.70 o 
  -5  -2   9       34.42       18.32      9.53 o 
  -4  -2   9       40.67       47.09      9.70 o 
  -3  -2   9        9.43       20.29      8.26 o 
  -2  -2   9      101.63      109.34      9.60 o 
  -1  -2   9      402.38      394.26     14.81 o 
   0  -2   9       22.75       11.13      8.41 o 
   1  -2   9      123.83      139.53      9.74 o 
   2  -2   9       11.09       17.48      6.48 o 
   3  -2   9      118.96      130.51      9.23 o 
   4  -2   9       58.69       64.84      8.33 o 
   5  -2   9        0.19        7.10      7.52 o 
   6  -2   9      171.51      152.71     10.72 o 
   7  -2   9        6.48        1.92      8.29 o 
   8  -2   9        0.07        0.81      7.79 o 
   9  -2   9       11.91        3.39      8.55 o 
  10  -2   9       52.75       36.22      9.24 o 
  11  -2   9        0.04        7.95      7.95 o 
  12  -2   9        4.73        1.31      7.14 o 
  -8  -1   9        0.03        5.20      7.15 o 
  -7  -1   9       10.76       12.99      8.44 o 
  -6  -1   9       71.11       64.55     10.32 o 
  -5  -1   9       10.10        3.64      8.65 o 
  -4  -1   9      166.63      178.67     12.91 o 
  -3  -1   9      219.30      228.18     13.82 o 
  -2  -1   9       22.06       16.48      7.54 o 
  -1  -1   9       19.77       19.32      7.08 o 
   0  -1   9        0.72        0.83      5.88 o 
   1  -1   9      475.06      506.82     15.21 o 
   2  -1   9       19.47       35.97      7.18 o 
   3  -1   9      186.27      174.60     10.12 o 
   4  -1   9        6.24        1.99      6.18 o 
   5  -1   9       70.31       89.01      8.84 o 
   6  -1   9       38.07       35.65      7.83 o 
   7  -1   9        8.12       23.37      7.70 o 
   8  -1   9      149.45      170.46     11.50 o 
   9  -1   9      162.69      145.76     11.11 o 
  10  -1   9       13.91       23.77      7.94 o 
  11  -1   9        3.68        4.57      8.16 o 
  12  -1   9        7.84       20.59      7.15 o 
  -8   0   9        7.28        6.31      7.46 o 
  -7   0   9       14.18       14.86      8.23 o 
  -6   0   9       14.65       14.21      8.29 o 
  -5   0   9        1.13        1.88      8.25 o 
  -4   0   9      251.11      268.61     15.03 o 
  -3   0   9        6.76       11.13      8.98 o 
  -2   0   9        0.61        9.91      7.39 o 
  -1   0   9        1.50        0.72      7.27 o 
   0   0   9        4.73        2.84      4.97 o 
   1   0   9       21.14       16.17      6.86 o 
   2   0   9       25.71       22.33      6.95 o 
   3   0   9       10.22       20.04      6.33 o 
   4   0   9        0.07        2.55      5.73 o 
   5   0   9        9.14        1.59      6.96 o 
   6   0   9        3.18        2.01      7.00 o 
   7   0   9        6.24        8.73      7.27 o 
   8   0   9       79.17       82.73      9.12 o 
   9   0   9        6.20        2.83      7.49 o 
  10   0   9        6.58        9.80      7.31 o 
  11   0   9       24.53       23.21      8.56 o 
  12   0   9        0.41        3.16      7.31 o 
  13   0   9        7.11       17.39      6.78 o 
  -7   1   9        0.14        8.70      8.70 o 
  -6   1   9       13.54       15.65      8.20 o 
  -5   1   9        6.63        6.28      8.13 o 
  -4   1   9        1.78        5.90      8.15 o 
  -3   1   9      106.95      123.18     11.16 o 
  -2   1   9       28.09       17.45      8.20 o 
  -1   1   9        9.29        7.91      7.02 o 
   0   1   9        4.48       13.18      4.62 o 
   1   1   9       61.44       51.99      7.86 o 
   2   1   9        6.58        4.46      6.77 o 
   3   1   9      205.75      197.85     10.34 o 
   4   1   9       81.93       75.75      8.38 o 
   5   1   9       98.44      114.53      8.71 o 
   6   1   9       90.39       79.73      8.96 o 
   7   1   9        1.24        1.34      6.69 o 
   8   1   9        3.30        5.00      7.36 o 
   9   1   9        0.24        1.14      7.25 o 
  10   1   9       11.41       18.89      7.18 o 
  11   1   9        4.18        1.72      7.54 o 
  12   1   9        4.51        1.32      7.75 o 
  13   1   9        6.32        2.66      7.12 o 
  -7   2   9        0.00        7.74      7.74 o 
  -6   2   9        6.18        9.16      8.13 o 
  -5   2   9        3.01       15.26      7.85 o 
  -4   2   9        3.36        3.74      7.72 o 
  -3   2   9       30.87       27.90      8.76 o 
  -2   2   9       72.17       67.85      9.85 o 
  -1   2   9       43.50       43.37      8.12 o 
   0   2   9        0.24        7.33      4.74 o 
   1   2   9        0.18        4.35      6.20 o 
   2   2   9       76.17       91.50      8.91 o 
   3   2   9      168.01      217.89     10.76 o 
   4   2   9       89.69       85.33      8.86 o 
   5   2   9      380.71      370.88     13.30 o 
   6   2   9      149.42      141.34      9.93 o 
   7   2   9       14.12        5.01      6.85 o 
   8   2   9       18.93       21.37      7.15 o 
   9   2   9        0.04        6.33      6.98 o 
  10   2   9        0.01        4.40      6.45 o 
  11   2   9        0.96        1.27      7.13 o 
  12   2   9        1.44        5.25      7.53 o 
  13   2   9        0.35        3.06      7.04 o 
  14   2   9        7.30        5.95      6.95 o 
  -6   3   9        1.74        2.52      8.16 o 
  -5   3   9        0.09        7.51      7.41 o 
  -4   3   9       63.36       51.53      9.85 o 
  -3   3   9       43.46       45.02      8.18 o 
  -2   3   9       66.14       63.77     10.43 o 
  -1   3   9       28.19       26.11      8.23 o 
   0   3   9        6.41        4.44      4.85 o 
   1   3   9      326.85      328.49     13.97 o 
   2   3   9        5.60       10.22      6.11 o 
   3   3   9       16.47       26.92      7.13 o 
   4   3   9        2.09        7.40      6.54 o 
   5   3   9       73.93       65.70      8.04 o 
   6   3   9        0.00        0.64      6.81 o 
   7   3   9       26.24       25.62      7.57 o 
   8   3   9       12.94       20.25      7.52 o 
   9   3   9       19.25       22.87      7.57 o 
  10   3   9       32.80       33.24      7.61 o 
  11   3   9       49.18       40.87      8.67 o 
  12   3   9        0.27        2.15      6.88 o 
  13   3   9        0.94        3.92      6.76 o 
  14   3   9        0.21        7.07      7.07 o 
  -6   4   9        0.26        9.04      7.56 o 
  -5   4   9        5.54        8.59      7.94 o 
  -4   4   9        7.16        3.95      8.18 o 
  -3   4   9       51.90       47.93      8.68 o 
  -2   4   9       70.93       65.56      9.80 o 
  -1   4   9        7.86        9.26      7.44 o 
   0   4   9        0.03        0.89      5.47 o 
   1   4   9        4.17        7.10      7.64 o 
   2   4   9        6.18        2.90      7.44 o 
   3   4   9        0.15       17.48      6.59 o 
   4   4   9        0.79        7.52      7.52 o 
   5   4   9        7.14        6.70      7.94 o 
   6   4   9      136.19      145.77     10.33 o 
   7   4   9       22.14       17.45      7.34 o 
   8   4   9       23.28       29.47      6.83 o 
   9   4   9        5.82        6.64      6.96 o 
  10   4   9        0.03       10.51      6.36 o 
  11   4   9        0.78        1.65      7.11 o 
  12   4   9        4.19       14.82      6.15 o 
  13   4   9        4.59        2.17      6.25 o 
  14   4   9        4.31        6.79      6.47 o 
  -5   5   9        0.26        4.53      7.22 o 
  -4   5   9        1.24        4.53      7.64 o 
  -3   5   9       10.67       18.20      7.86 o 
  -2   5   9        2.36        2.82      8.03 o 
  -1   5   9       13.23       15.74      8.02 o 
   0   5   9        0.12        4.92      5.21 o 
   1   5   9        2.58        6.04      7.41 o 
   2   5   9        1.86        0.36      7.57 o 
   3   5   9      132.67      167.71     11.28 o 
   4   5   9       18.02        0.00      8.51 o 
   5   5   9      104.48      112.78     10.25 o 
   6   5   9        7.26       13.05      7.90 o 
   7   5   9       22.20       38.37      8.00 o 
   8   5   9      105.57      115.44      9.84 o 
   9   5   9       15.27        9.41      6.69 o 
  10   5   9       71.73       50.78      8.59 o 
  11   5   9       53.53       39.87      7.59 o 
  12   5   9        0.12        4.64      6.58 o 
  13   5   9        6.63        5.12      7.33 o 
  14   5   9        2.22        7.60      5.29 o 
  -4   6   9        7.53        3.04      7.89 o 
  -3   6   9        4.87        0.51      8.04 o 
  -2   6   9        0.08       16.30      7.71 o 
  -1   6   9       31.21       42.39      8.54 o 
   0   6   9       51.48       55.66      6.02 o 
   1   6   9        7.77       20.50      8.29 o 
   2   6   9       59.30       53.44      9.51 o 
   3   6   9       57.49       52.73      9.11 o 
   4   6   9      125.71      142.87     11.92 o 
   5   6   9      559.65      558.26     18.17 o 
   6   6   9      302.16      281.55     14.21 o 
   7   6   9      121.94      154.86     12.15 o 
   8   6   9        2.16        5.84      7.01 o 
   9   6   9       58.21       55.78      8.27 o 
  10   6   9        1.72        6.35      6.86 o 
  11   6   9        8.14       12.67      6.19 o 
  12   6   9        0.00        6.55      6.55 o 
  13   6   9       14.36        8.52      7.07 o 
  14   6   9        4.32        3.77      6.12 o 
  -3   7   9        0.43        4.03      8.07 o 
  -2   7   9        0.59        8.26      8.26 o 
  -1   7   9        0.50        6.99      7.49 o 
   0   7   9       22.31       22.12      6.26 o 
   1   7   9       49.02       27.22      9.55 o 
   2   7   9       91.39      103.76     10.52 o 
   3   7   9       24.31       24.45      9.13 o 
   4   7   9      143.11      124.93     12.38 o 
   5   7   9      391.57      436.62     17.65 o 
   6   7   9       17.84        2.20      9.56 o 
   7   7   9      242.44      269.17     14.43 o 
   8   7   9      308.37      313.67     14.53 o 
   9   7   9       18.96       12.69      8.12 o 
  10   7   9      108.68       82.04      9.64 o 
  11   7   9        6.88        0.43      6.27 o 
  12   7   9        0.53        0.00      6.99 o 
  13   7   9        2.15        2.96      7.04 o 
  14   7   9        4.00       15.45      6.41 o 
  -2   8   9        2.51        3.03      8.39 o 
  -1   8   9        0.90        0.52      8.65 o 
   0   8   9       15.71       18.70      8.13 o 
   1   8   9        8.00        1.49      8.61 o 
   2   8   9      159.43      162.98     12.59 o 
   3   8   9      185.84      192.09     13.14 o 
   4   8   9       96.81       81.20     10.46 o 
   5   8   9      318.32      319.62     15.79 o 
   6   8   9       76.94       77.78     10.87 o 
   7   8   9       10.08        2.76      8.98 o 
   8   8   9       24.72       19.34      9.12 o 
   9   8   9       68.08       69.14     10.14 o 
  10   8   9       48.15       32.86      7.82 o 
  11   8   9       18.39       12.29      7.56 o 
  12   8   9        1.39        0.40      6.94 o 
  13   8   9        0.01        1.67      6.53 o 
  14   8   9        0.25        4.57      5.45 o 
  -1   9   9        1.46        0.52      8.39 o 
   0   9   9        1.49        5.66      5.66 o 
   1   9   9        3.67       14.60      7.63 o 
   2   9   9        1.44       10.02     10.02 o 
   3   9   9        0.54        9.32      9.32 o 
   4   9   9        0.08       10.66      8.48 o 
   5   9   9       28.57       25.91      9.17 o 
   6   9   9        6.82        9.65      9.09 o 
   7   9   9        0.61        5.55      8.15 o 
   8   9   9        2.72        7.81      7.99 o 
   9   9   9       33.81       26.02      9.28 o 
  10   9   9        1.85        7.27      7.27 o 
  11   9   9        0.18        7.38      7.38 o 
  12   9   9        0.49        1.71      6.18 o 
  13   9   9        0.53        7.33      7.33 o 
  14   9   9        2.67        0.81      6.61 o 
   0  10   9        0.74        4.38      5.69 o 
   1  10   9        0.45       11.14      8.07 o 
   2  10   9        0.11        4.82      8.61 o 
   3  10   9        8.09        2.65      9.78 o 
   4  10   9        2.43        5.32      9.28 o 
   5  10   9        2.82        0.00      9.30 o 
   6  10   9        0.04        5.94      9.36 o 
   7  10   9        7.33        9.14      9.44 o 
   8  10   9        0.78        7.32      8.09 o 
   9  10   9        3.51        3.97      8.01 o 
  10  10   9        0.28        7.94      7.94 o 
  11  10   9        3.31        8.49      6.93 o 
  12  10   9        6.17        3.04      6.21 o 
  13  10   9        1.11        5.89      6.51 o 
   2  11   9        9.76        4.84      8.46 o 
   3  11   9       14.07        6.02      9.82 o 
   4  11   9        9.38        9.92      8.65 o 
   5  11   9        7.92        6.10      9.70 o 
   6  11   9       15.44       19.64      9.52 o 
   7  11   9       24.84       15.20      9.90 o 
   8  11   9        0.74        6.60      8.95 o 
   9  11   9        1.69        7.31      8.54 o 
  10  11   9        1.49        8.34      8.04 o 
  11  11   9        5.13        6.44      7.73 o 
  12  11   9        2.62        3.46      6.17 o 
   4  12   9        3.46        1.67      9.60 o 
   5  12   9        2.12        8.98      8.65 o 
   6  12   9        4.09        2.29      9.59 o 
   7  12   9        0.11        3.44      8.65 o 
   8  12   9        1.23        8.93      8.93 o 
   9  12   9        0.00        5.46      8.30 o 
  10  12   9        0.15        4.02      7.39 o 
  11  12   9        0.00        1.86      6.96 o 
  -4 -11  10        0.90        1.49      7.80 o 
  -3 -11  10        0.27        3.03      8.44 o 
  -2 -11  10        0.12        2.57      8.16 o 
  -1 -11  10        9.92       12.85      9.16 o 
   0 -11  10        9.23        8.52      6.02 o 
   1 -11  10        0.17       13.41      7.28 o 
   2 -11  10        1.87        0.88      7.06 o 
  -6 -10  10        0.13        7.81      6.93 o 
  -5 -10  10        0.43        7.72      7.35 o 
  -4 -10  10        0.67        3.50      8.18 o 
  -3 -10  10        0.31        8.15      8.20 o 
  -2 -10  10        3.59       15.02      8.77 o 
  -1 -10  10        0.01        4.18      8.69 o 
   0 -10  10        0.61        1.57     11.84 o 
   1 -10  10        3.93        5.49      8.18 o 
   2 -10  10        1.75        0.46      7.56 o 
   3 -10  10        3.51        7.21      7.21 o 
   4 -10  10        0.10        0.00      6.15 o 
  -7  -9  10        3.82        4.79      7.14 o 
  -6  -9  10        2.22        4.19      7.95 o 
  -5  -9  10        3.05        1.45      7.47 o 
  -4  -9  10        0.20        8.40      7.84 o 
  -3  -9  10        0.24        1.50      8.85 o 
  -2  -9  10        0.01        8.15      8.26 o 
  -1  -9  10        3.54        4.63      9.13 o 
   0  -9  10        0.00        3.81      6.12 o 
   1  -9  10        2.88       11.57      8.24 o 
   2  -9  10        0.14        1.45      7.95 o 
   3  -9  10        0.55        1.86      7.15 o 
   4  -9  10        0.19        4.38      7.08 o 
   5  -9  10        6.23       10.09      5.71 o 
  -7  -8  10        0.51        0.90      6.45 o 
  -6  -8  10        0.16        4.66      7.65 o 
  -5  -8  10        0.03        4.30      7.77 o 
  -4  -8  10        0.49        2.44      7.93 o 
  -3  -8  10        1.57        1.50      8.94 o 
  -2  -8  10        1.35        8.95      8.95 o 
  -1  -8  10        2.21        3.46      8.86 o 
   0  -8  10        4.80        6.03      6.06 o 
   1  -8  10       10.63        0.52      9.24 o 
   2  -8  10        6.36       12.62      8.38 o 
   3  -8  10        9.52        3.77      8.39 o 
   4  -8  10        0.05        1.35      7.52 o 
   5  -8  10       10.51        7.27      6.70 o 
   6  -8  10        3.99       18.79      5.54 o 
   7  -8  10        2.12        1.83      6.06 o 
  -7  -7  10        2.81        2.20      7.18 o 
  -6  -7  10        2.64       10.69      7.46 o 
  -5  -7  10       34.82       12.83      9.07 o 
  -4  -7  10        0.00        6.23      7.97 o 
  -3  -7  10        0.55       12.85      6.88 o 
  -2  -7  10        0.87       17.14      7.64 o 
  -1  -7  10        9.07       25.80      7.94 o 
   0  -7  10       21.20        0.60      8.17 o 
   1  -7  10        1.64       21.59      8.19 o 
   2  -7  10       36.38       42.76      9.39 o 
   3  -7  10        0.52        4.21      7.60 o 
   4  -7  10        5.83        4.53      8.31 o 
   5  -7  10        5.11        1.31      7.40 o 
   6  -7  10        7.59       15.53      6.69 o 
   7  -7  10        5.61        7.15      6.80 o 
   8  -7  10       16.16       12.23      6.40 o 
  -8  -6  10        2.40        2.07      6.40 o 
  -7  -6  10        0.01        3.13      7.71 o 
  -6  -6  10       23.63       24.10      8.16 o 
  -5  -6  10       24.77       31.04      8.05 o 
  -4  -6  10        2.97        5.18      8.17 o 
  -3  -6  10        2.84       12.47      7.92 o 
  -2  -6  10       13.68       12.84      8.27 o 
  -1  -6  10       43.18       46.56      9.38 o 
   0  -6  10        5.22       14.00      9.86 o 
   1  -6  10       61.15       69.31     10.28 o 
   2  -6  10       65.05       60.88      9.93 o 
   3  -6  10       87.75       79.83     11.11 o 
   4  -6  10        1.70        2.24      7.85 o 
   5  -6  10       14.58       18.43      7.96 o 
   6  -6  10       11.43        9.85      7.62 o 
   7  -6  10        5.37        5.39      6.36 o 
   8  -6  10        0.51        3.56      6.27 o 
   9  -6  10        0.48        4.11      6.32 o 
  -8  -5  10        0.03        7.77      7.77 o 
  -7  -5  10        2.11        6.75      8.21 o 
  -6  -5  10       10.61       18.06      8.15 o 
  -5  -5  10       53.16       57.43      9.23 o 
  -4  -5  10       35.76       36.88      9.30 o 
  -3  -5  10        0.61        4.50      8.17 o 
  -2  -5  10        0.49        7.97      7.97 o 
  -1  -5  10        4.07       16.54      8.21 o 
   0  -5  10        0.18        6.13      6.13 o 
   1  -5  10        5.61        1.77      8.34 o 
   2  -5  10       38.97       58.60      9.28 o 
   3  -5  10       50.69       76.83     10.09 o 
   4  -5  10        2.78        3.93      7.92 o 
   5  -5  10        5.02        4.77      7.72 o 
   6  -5  10        1.26        5.56      6.97 o 
   7  -5  10        5.61       12.69      7.26 o 
   8  -5  10        0.55        8.03      8.03 o 
   9  -5  10        7.12       16.07      7.21 o 
  10  -5  10        2.85       11.48      5.22 o 
  -8  -4  10        1.80        7.35      6.32 o 
  -7  -4  10       25.59       33.64      8.86 o 
  -6  -4  10       76.00       65.63     10.78 o 
  -5  -4  10       33.52       28.88      9.43 o 
  -4  -4  10        6.23        5.46      8.07 o 
  -3  -4  10        3.42       20.38      6.99 o 
  -2  -4  10        9.90       10.28      8.06 o 
  -1  -4  10        0.04       16.37      7.54 o 
   0  -4  10       11.84        6.88      6.11 o 
   1  -4  10       30.12       33.62      9.13 o 
   2  -4  10       13.19       12.06      8.06 o 
   3  -4  10        0.63       16.31      7.56 o 
   4  -4  10       17.71       17.18      8.59 o 
   5  -4  10       16.35       20.54      7.87 o 
   6  -4  10       19.48       24.87      6.91 o 
   7  -4  10        0.50        1.70      7.48 o 
   8  -4  10       37.68       30.93      8.87 o 
   9  -4  10       12.97        9.22      7.73 o 
  10  -4  10        4.52        6.80      6.80 o 
  -8  -3  10        1.44        7.45      7.45 o 
  -7  -3  10        9.95        2.31      8.39 o 
  -6  -3  10       16.44       22.06      9.20 o 
  -5  -3  10       39.06       27.11      9.49 o 
  -4  -3  10       82.94       85.74     10.73 o 
  -3  -3  10       30.78       22.84      8.44 o 
  -2  -3  10        0.00        4.21      8.13 o 
  -1  -3  10        0.10        1.65      7.90 o 
   0  -3  10        3.61        4.79      5.71 o 
   1  -3  10        0.36       10.70      7.35 o 
   2  -3  10       13.98       11.93      8.49 o 
   3  -3  10       60.56       75.28      9.62 o 
   4  -3  10        2.19        7.23      7.41 o 
   5  -3  10       34.34       42.24      8.46 o 
   6  -3  10        4.25        7.02      8.39 o 
   7  -3  10       21.03       20.91      7.45 o 
   8  -3  10        3.99        0.41      7.44 o 
   9  -3  10       14.53       12.06      7.37 o 
  10  -3  10       32.93       27.44      8.12 o 
  11  -3  10        2.16        3.34      6.34 o 
  -7  -2  10       10.10       19.23      7.51 o 
  -6  -2  10        0.29        8.11      8.01 o 
  -5  -2  10        8.30        5.66      8.26 o 
  -4  -2  10       28.27       27.08      9.34 o 
  -3  -2  10        0.47        1.30      8.22 o 
  -2  -2  10        2.82        3.37      7.71 o 
  -1  -2  10        4.21        7.88      7.88 o 
   0  -2  10       69.75       72.55     10.87 o 
   1  -2  10        1.86        5.73      8.13 o 
   2  -2  10        8.29        9.94      7.90 o 
   3  -2  10        3.67        7.57      7.57 o 
   4  -2  10       22.89       22.51      8.69 o 
   5  -2  10      130.05      165.29     11.60 o 
   6  -2  10        6.39        6.39      7.74 o 
   7  -2  10       97.70      122.44     10.20 o 
   8  -2  10       89.42       91.96      9.65 o 
   9  -2  10       27.77       26.95      7.82 o 
  10  -2  10       17.45        7.93      8.08 o 
  11  -2  10        5.41        1.75      7.17 o 
  12  -2  10        4.40        8.98      6.89 o 
  -7  -1  10        0.74        2.85      7.29 o 
  -6  -1  10        3.25        1.46      7.75 o 
  -5  -1  10       14.05       13.48      9.13 o 
  -4  -1  10        1.16        8.41      7.67 o 
  -3  -1  10       22.91       16.90      8.86 o 
  -2  -1  10        0.60        5.05      8.00 o 
  -1  -1  10       17.80       21.51      7.65 o 
   0  -1  10        3.68       19.98      9.37 o 
   1  -1  10        0.50        8.24      8.24 o 
   2  -1  10       11.32       14.17      7.59 o 
   3  -1  10       24.86       29.54      8.26 o 
   4  -1  10      113.12      101.92     10.67 o 
   5  -1  10      152.53      165.49     11.34 o 
   6  -1  10      242.74      263.85     13.75 o 
   7  -1  10       45.68       40.89      8.99 o 
   8  -1  10        1.10        2.06      7.60 o 
   9  -1  10        0.60       10.84      7.47 o 
  10  -1  10        7.32        2.24      7.55 o 
  11  -1  10        0.64        3.19      7.70 o 
  12  -1  10       17.66        9.51      7.74 o 
  -7   0  10        4.95        5.88      7.27 o 
  -6   0  10        5.65       10.46      7.16 o 
  -5   0  10        0.00        7.41      8.22 o 
  -4   0  10       20.08        9.52      9.57 o 
  -3   0  10       25.31       19.87      9.11 o 
  -2   0  10        5.24        8.96      8.49 o 
  -1   0  10       16.20       13.61      7.34 o 
   0   0  10        1.58        0.20      6.07 o 
   1   0  10       46.64       29.87      7.67 o 
   2   0  10       83.91       72.88      8.42 o 
   3   0  10      110.54      110.07     10.14 o 
   4   0  10        4.91       14.46      7.08 o 
   5   0  10       31.45       45.43      8.01 o 
   6   0  10      597.24      625.12     17.86 o 
   7   0  10      311.86      337.06     14.49 o 
   8   0  10       12.18        8.05      7.60 o 
   9   0  10        4.15        0.86      7.18 o 
  10   0  10       10.14        3.55      7.42 o 
  11   0  10       13.54        7.73      7.34 o 
  12   0  10        9.25       11.85      7.19 o 
  13   0  10        0.70        1.32      6.62 o 
  -6   1  10        1.50        8.46      8.46 o 
  -5   1  10        0.02       11.03      8.27 o 
  -4   1  10       11.53        0.94      7.97 o 
  -3   1  10       33.67       26.10      8.79 o 
  -2   1  10       23.26       20.64      8.77 o 
  -1   1  10       98.17      103.04     10.56 o 
   0   1  10        3.20        3.83      4.87 o 
   1   1  10       73.27       62.70      8.43 o 
   2   1  10       45.24       35.44      8.49 o 
   3   1  10        1.83        4.69      7.21 o 
   4   1  10        0.08        0.73      7.06 o 
   5   1  10      140.56      141.44     10.29 o 
   6   1  10      254.53      262.45     12.66 o 
   7   1  10      293.02      281.35     12.38 o 
   8   1  10       17.82       17.54      7.63 o 
   9   1  10       21.58       15.14      8.24 o 
  10   1  10       18.63        5.56      7.80 o 
  11   1  10        7.53       16.87      6.97 o 
  12   1  10        4.10        1.34      7.16 o 
  13   1  10        7.99        9.72      7.69 o 
  -6   2  10        1.97        4.01      7.39 o 
  -5   2  10        0.71        7.05      8.02 o 
  -4   2  10        2.26        5.92      7.98 o 
  -3   2  10        7.35        0.00      8.98 o 
  -2   2  10        0.92        1.79      7.76 o 
  -1   2  10        0.30        1.64      7.34 o 
   0   2  10        3.28       12.68      5.10 o 
   1   2  10      146.35      148.53     10.56 o 
   2   2  10        1.26        4.45      7.24 o 
   3   2  10       65.33       86.48      8.68 o 
   4   2  10        2.32        6.60      7.45 o 
   5   2  10       12.09       15.29      7.77 o 
   6   2  10       89.55      110.28      9.51 o 
   7   2  10       36.94       47.27      8.64 o 
   8   2  10        0.96        9.62      6.79 o 
   9   2  10        6.78        0.81      7.36 o 
  10   2  10        3.11        8.37      7.07 o 
  11   2  10        1.89        1.75      7.00 o 
  12   2  10        5.18        5.33      6.87 o 
  13   2  10        5.07       12.32      6.80 o 
  -5   3  10        2.83       20.68      6.96 o 
  -4   3  10        4.57        4.51      7.61 o 
  -3   3  10        0.19        2.92      8.56 o 
  -2   3  10        4.44        6.46      8.12 o 
  -1   3  10       13.85       20.55      8.35 o 
   0   3  10       25.87       41.44      6.18 o 
   1   3  10       40.67       42.91      8.99 o 
   2   3  10        3.39        4.98      7.77 o 
   3   3  10      185.02      171.13     11.47 o 
   4   3  10        0.06        4.53      6.88 o 
   5   3  10        2.35        3.37      7.79 o 
   6   3  10       74.92       85.37      9.81 o 
   7   3  10      225.18      228.62     12.48 o 
   8   3  10        0.97       12.72      7.43 o 
   9   3  10       21.02       24.71      7.14 o 
  10   3  10        3.83       11.17      6.32 o 
  11   3  10        0.01        0.84      7.44 o 
  12   3  10        0.69        6.16      6.11 o 
  13   3  10        0.02        3.05      6.63 o 
  14   3  10        7.95        4.23      6.83 o 
  -5   4  10        0.55        3.01      7.57 o 
  -4   4  10        0.35        3.55      8.11 o 
  -3   4  10        2.17       16.86      7.28 o 
  -2   4  10        2.05       11.03      7.63 o 
  -1   4  10        0.36        2.77      8.21 o 
   0   4  10       24.29       11.82      5.91 o 
   1   4  10       24.16       22.70      7.97 o 
   2   4  10       49.59       50.44      8.93 o 
   3   4  10        4.94        4.38      8.15 o 
   4   4  10       70.91       69.07     10.04 o 
   5   4  10      497.55      547.32     17.66 o 
   6   4  10      273.97      280.16     13.86 o 
   7   4  10      209.64      205.90     12.24 o 
   8   4  10       21.74       22.84      7.99 o 
   9   4  10       11.91       14.90      6.99 o 
  10   4  10       19.96        6.62      7.40 o 
  11   4  10       30.46       19.58      7.42 o 
  12   4  10        0.00        4.36      6.90 o 
  13   4  10        0.98        6.10      6.40 o 
  14   4  10        0.15        6.49      6.49 o 
  -4   5  10        1.17        1.50      8.04 o 
  -3   5  10        6.45       19.74      7.67 o 
  -2   5  10       17.66       25.39      7.56 o 
  -1   5  10       17.38       11.06      7.83 o 
   0   5  10      102.23      106.81      8.02 o 
   1   5  10       62.35       53.14      8.82 o 
   2   5  10       65.40       65.76      9.34 o 
   3   5  10      171.34      177.80     12.71 o 
   4   5  10      489.04      462.20     17.04 o 
   5   5  10      468.14      523.76     17.70 o 
   6   5  10      380.02      414.29     16.41 o 
   7   5  10        7.16        1.67      8.39 o 
   8   5  10      208.27      199.99     11.90 o 
   9   5  10       83.81       68.26      9.14 o 
  10   5  10        0.94        2.08      7.03 o 
  11   5  10        4.42        8.53      7.09 o 
  12   5  10        4.84        5.19      6.77 o 
  13   5  10        1.46        3.02      6.64 o 
  14   5  10        0.07        2.94      6.01 o 
  -3   6  10       12.65        2.53      7.67 o 
  -2   6  10        4.52        9.14      7.48 o 
  -1   6  10        7.52        1.49      7.92 o 
   0   6  10       29.63       16.40      6.60 o 
   1   6  10        7.90       18.99      7.14 o 
   2   6  10        0.32        5.56      8.02 o 
   3   6  10       57.14       61.09     10.20 o 
   4   6  10      391.63      389.07     16.39 o 
   5   6  10      274.81      282.33     14.82 o 
   6   6  10       11.14       15.09      8.61 o 
   7   6  10       61.55       57.20      9.67 o 
   8   6  10       12.98       11.58      8.53 o 
   9   6  10       42.02       47.70      8.97 o 
  10   6  10       63.03       36.31      8.78 o 
  11   6  10       11.99       19.34      7.58 o 
  12   6  10        0.47        0.41      6.80 o 
  13   6  10        0.03        0.42      6.84 o 
  14   6  10        0.03        2.92      6.16 o 
  -2   7  10        3.28       18.44      7.33 o 
  -1   7  10       31.77       19.07      9.54 o 
   0   7  10      104.06      112.16      8.14 o 
   1   7  10       34.14       28.57      9.53 o 
   2   7  10       16.45       20.63      9.56 o 
   3   7  10        0.33        2.91      8.70 o 
   4   7  10      116.87      122.40     11.61 o 
   5   7  10       37.05       35.71     10.05 o 
   6   7  10       92.42       82.90     10.91 o 
   7   7  10      252.00      277.98     15.29 o 
   8   7  10      134.92      162.04     13.18 o 
   9   7  10       98.30      104.08     10.74 o 
  10   7  10       31.20       33.49      7.31 o 
  11   7  10        6.15        3.51      7.22 o 
  12   7  10        0.14        6.98      6.75 o 
  13   7  10        1.95        0.84      6.35 o 
  14   7  10        5.99        6.67      6.67 o 
  -1   8  10        1.90        1.03      7.95 o 
   0   8  10        7.01        1.84      6.08 o 
   1   8  10       23.35       17.28      9.45 o 
   2   8  10       67.99       85.41     10.99 o 
   3   8  10       40.40       45.55      9.36 o 
   4   8  10       64.15       51.31     10.81 o 
   5   8  10        9.69       11.13      8.77 o 
   6   8  10        8.64       14.18      8.06 o 
   7   8  10        0.50        2.02      8.29 o 
   8   8  10       73.26       75.88     10.11 o 
   9   8  10      107.63      109.28     11.44 o 
  10   8  10        0.14        3.20      8.16 o 
  11   8  10        2.84        3.56      7.32 o 
  12   8  10        0.30        3.53      6.57 o 
  13   8  10        0.03        6.77      6.77 o 
   0   9  10       12.80       10.06      8.91 o 
   1   9  10        0.17        6.96      8.57 o 
   2   9  10        4.58       19.84      7.47 o 
   3   9  10       42.19       33.22      9.79 o 
   4   9  10       81.64       69.04     11.52 o 
   5   9  10        0.26        6.44      9.65 o 
   6   9  10        0.07        9.09      9.09 o 
   7   9  10       13.15       16.43      8.95 o 
   8   9  10        2.63        1.53      8.57 o 
   9   9  10       15.96       23.85      8.88 o 
  10   9  10       45.70       44.36      8.76 o 
  11   9  10        1.26       12.86      6.91 o 
  12   9  10       15.27       19.53      7.23 o 
  13   9  10        0.33        4.72      6.79 o 
   1  10  10        3.51        4.25      8.65 o 
   2  10  10        0.62        9.22      9.22 o 
   3  10  10        0.27        2.23      8.48 o 
   4  10  10        1.69        8.33      9.17 o 
   5  10  10       28.48        2.21     10.56 o 
   6  10  10        0.07        7.85      8.14 o 
   7  10  10       12.53       28.38      9.67 o 
   8  10  10        0.70        9.76      9.76 o 
   9  10  10        0.16        1.04      8.99 o 
  10  10  10        0.66        8.16      8.16 o 
  11  10  10        4.86        6.14      7.56 o 
  12  10  10        0.03       13.86      6.51 o 
   3  11  10        0.89        2.74      8.79 o 
   4  11  10        1.04        9.23      9.23 o 
   5  11  10       12.35        4.00      9.05 o 
   6  11  10        0.29        9.16      8.94 o 
   7  11  10        4.53        0.56      9.76 o 
   8  11  10        1.92        5.64      8.36 o 
   9  11  10        2.58       15.74      7.95 o 
  10  11  10        6.62        1.52      8.18 o 
  11  11  10       26.46       11.02      8.13 o 
   6  12  10        2.91        9.28      9.28 o 
   7  12  10        2.42       14.40      8.39 o 
   8  12  10        4.82        1.15      8.91 o 
   9  12  10        0.80        8.85      8.90 o 
  -4 -10  11        0.10        7.92      7.56 o 
  -3 -10  11        3.26        8.54      8.54 o 
  -2 -10  11       11.75        6.72      9.55 o 
  -1 -10  11        2.25       15.56      7.72 o 
   0 -10  11        0.63        7.69     16.93 o 
   1 -10  11        0.65        8.63      8.63 o 
   2 -10  11        0.06        1.44      7.49 o 
   3 -10  11        1.26        0.43      6.94 o 
  -5  -9  11        0.02        8.31      8.31 o 
  -4  -9  11        0.34        4.02      7.57 o 
  -3  -9  11        3.56       10.77      7.79 o 
  -2  -9  11        4.46       12.98      8.64 o 
  -1  -9  11        0.30        8.36      7.94 o 
   0  -9  11        2.32        0.81      6.41 o 
   1  -9  11        0.23        1.55      9.12 o 
   2  -9  11        1.07        9.89      7.00 o 
   3  -9  11        3.66        5.65      7.02 o 
   4  -9  11        1.76        7.16      7.16 o 
  -6  -8  11        2.88       11.50      7.06 o 
  -5  -8  11        4.04        8.20      8.20 o 
  -4  -8  11        0.16        9.99      7.98 o 
  -3  -8  11        2.19        3.54      8.51 o 
  -2  -8  11        6.41        8.27      2.51 o 
  -1  -8  11        7.70        1.00      9.37 o 
   0  -8  11        1.67        6.71     23.16 o 
   1  -8  11       11.90       11.75      8.74 o 
   2  -8  11        1.45        3.49      8.21 o 
   3  -8  11        4.35        5.82      8.35 o 
   4  -8  11        1.04        0.93      7.36 o 
   5  -8  11        0.47        6.09      6.71 o 
   6  -8  11        0.75        2.80      6.58 o 
  -6  -7  11        6.57        1.39      8.24 o 
  -5  -7  11        4.37        1.45      8.25 o 
  -4  -7  11        0.00        0.46      7.99 o 
  -3  -7  11        0.69        6.01      8.46 o 
  -2  -7  11       13.47        9.51      8.77 o 
  -1  -7  11        4.50        9.58      8.01 o 
   0  -7  11        1.11        9.60      5.75 o 
   1  -7  11        7.64        7.02      8.54 o 
   2  -7  11       47.81       43.08     10.57 o 
   3  -7  11       53.22       53.39     10.11 o 
   4  -7  11       43.95       24.94      8.30 o 
   5  -7  11        3.58        2.68      7.43 o 
   6  -7  11        0.13        4.71      6.65 o 
   7  -7  11        0.10        4.79      6.74 o 
  -7  -6  11       58.18       51.43      9.06 o 
  -6  -6  11       33.51       30.25      8.72 o 
  -5  -6  11        0.07        8.21      7.17 o 
  -4  -6  11        0.48        6.86      8.44 o 
  -3  -6  11        9.31        5.42      8.60 o 
  -2  -6  11       63.24       57.23     10.86 o 
  -1  -6  11       24.10       20.45      9.07 o 
   0  -6  11        9.31       13.87      5.84 o 
   1  -6  11        1.58        3.87      8.34 o 
   2  -6  11       48.96       46.93      9.84 o 
   3  -6  11        0.03        8.26      8.26 o 
   4  -6  11        0.05        5.66      8.12 o 
   5  -6  11        0.09        7.84      7.84 o 
   6  -6  11        0.00        3.95      7.07 o 
   7  -6  11        6.23        0.85      6.85 o 
   8  -6  11       16.43        0.00      7.20 o 
  -7  -5  11        4.20        4.40      7.72 o 
  -6  -5  11       31.02       29.44      8.97 o 
  -5  -5  11       14.69       36.15      8.70 o 
  -4  -5  11        0.43        5.35      7.88 o 
  -3  -5  11       17.78       13.02      8.33 o 
  -2  -5  11       49.18       53.48      8.96 o 
  -1  -5  11       33.31       42.02      8.40 o 
   0  -5  11       18.00       19.36     12.88 o 
   1  -5  11       18.05        1.42      9.61 o 
   2  -5  11       59.97       52.93     10.12 o 
   3  -5  11      161.18      124.99     12.00 o 
   4  -5  11        3.41        6.47      7.45 o 
   5  -5  11        5.78        4.54      7.87 o 
   6  -5  11        3.91        8.06      7.61 o 
   7  -5  11        6.58       16.59      7.38 o 
   8  -5  11        2.83        3.78      7.49 o 
   9  -5  11        0.69        2.00      6.66 o 
  -7  -4  11       50.78       28.08      9.11 o 
  -6  -4  11       35.76       20.23     10.00 o 
  -5  -4  11        3.19        0.00      9.50 o 
  -4  -4  11       36.91       46.92      9.65 o 
  -3  -4  11        5.29       10.00      7.26 o 
  -2  -4  11        8.11       23.44      8.32 o 
  -1  -4  11        9.34        0.90      8.76 o 
   0  -4  11       25.15       36.49     10.45 o 
   1  -4  11        2.61        3.61      7.96 o 
   2  -4  11        3.60        8.98      8.98 o 
   3  -4  11       35.92       29.35      9.23 o 
   4  -4  11        3.05        7.65      8.31 o 
   5  -4  11        4.18       10.31      7.51 o 
   6  -4  11        0.08        3.58      7.38 o 
   7  -4  11        1.01        6.95      6.95 o 
   8  -4  11        0.39        3.04      7.07 o 
   9  -4  11        2.79        7.65      7.65 o 
  10  -4  11        3.17       16.66      6.61 o 
  -7  -3  11        1.62        1.34      7.62 o 
  -6  -3  11        1.28        4.26      8.66 o 
  -5  -3  11       17.40       15.02      8.74 o 
  -4  -3  11       50.71       47.38     10.08 o 
  -3  -3  11        8.35        5.23      8.04 o 
  -2  -3  11       11.55        2.78      8.18 o 
  -1  -3  11        5.61        2.24      8.23 o 
   0  -3  11       14.16       13.09     10.80 o 
   1  -3  11        1.66        5.68      7.86 o 
   2  -3  11       32.24       31.85      9.11 o 
   3  -3  11        8.35       14.87      8.43 o 
   4  -3  11       19.74       17.08      8.81 o 
   5  -3  11        4.96        3.96      7.76 o 
   6  -3  11        6.62       12.34      7.71 o 
   7  -3  11       14.33       28.73      7.63 o 
   8  -3  11       19.61       16.82      7.85 o 
   9  -3  11        3.25       16.68      7.17 o 
  10  -3  11        1.92        5.59      6.77 o 
  11  -3  11        0.14        6.04      6.04 o 
  -6  -2  11        4.42        5.28      8.24 o 
  -5  -2  11        4.36        4.39      7.97 o 
  -4  -2  11        0.01        4.88      8.11 o 
  -3  -2  11       40.19       53.70      8.68 o 
  -2  -2  11       45.58       61.64      8.83 o 
  -1  -2  11        0.41        3.57      7.73 o 
   0  -2  11        0.33        7.43      5.43 o 
   1  -2  11        5.71        8.28      8.28 o 
   2  -2  11        2.75        8.68      8.68 o 
   3  -2  11        0.50       16.53      8.18 o 
   4  -2  11       12.80        3.41      8.50 o 
   5  -2  11       28.84       19.71      9.19 o 
   6  -2  11        0.11        2.16      7.77 o 
   7  -2  11        1.99        8.34      7.23 o 
   8  -2  11       40.70       47.95      8.14 o 
   9  -2  11       10.90        3.60      7.56 o 
  10  -2  11        0.77        7.69      7.69 o 
  11  -2  11        3.13        0.88      6.76 o 
  -6  -1  11        2.29        0.00      7.22 o 
  -5  -1  11        0.34        1.98      8.03 o 
  -4  -1  11       27.17       14.26      9.45 o 
  -3  -1  11        1.73        6.25      8.25 o 
  -2  -1  11        4.54       11.99      8.04 o 
  -1  -1  11        0.01        8.49      8.49 o 
   0  -1  11        0.73        7.94      7.94 o 
   1  -1  11       17.64        6.25      9.03 o 
   2  -1  11        2.41       13.70      7.56 o 
   3  -1  11       52.11       44.28      9.36 o 
   4  -1  11       29.05       23.26      9.23 o 
   5  -1  11      117.70      136.82     11.13 o 
   6  -1  11        9.88       10.17      8.63 o 
   7  -1  11        3.75        2.13      7.94 o 
   8  -1  11       21.61       20.76      8.25 o 
   9  -1  11        0.00        1.80      7.40 o 
  10  -1  11        0.06       13.80      7.86 o 
  11  -1  11        0.95        3.68      6.81 o 
  12  -1  11        0.62        2.23      6.63 o 
  -6   0  11        1.30        5.90      7.11 o 
  -5   0  11        0.29        1.51      7.74 o 
  -4   0  11        0.72        6.98      7.84 o 
  -3   0  11        5.32        3.41      9.02 o 
  -2   0  11       26.66        3.74      9.30 o 
  -1   0  11       12.96       16.91      8.40 o 
   0   0  11        7.35       16.16      5.69 o 
   1   0  11        0.00        1.22      8.22 o 
   2   0  11        0.13        4.85      7.48 o 
   3   0  11        9.09       16.09      7.76 o 
   4   0  11      269.52      259.33     13.77 o 
   5   0  11      217.53      205.28     13.01 o 
   6   0  11       11.19        1.24      9.46 o 
   7   0  11       30.09       24.34      9.16 o 
   8   0  11        1.88        9.53      6.95 o 
   9   0  11        0.52        4.00      7.04 o 
  10   0  11       19.10       14.71      7.74 o 
  11   0  11        1.78        5.12      6.90 o 
  12   0  11        0.45        7.24      7.24 o 
  -5   1  11        0.89        1.03      7.69 o 
  -4   1  11       12.79        8.52      8.21 o 
  -3   1  11       27.20       34.12      8.24 o 
  -2   1  11       11.93        8.28      8.28 o 
  -1   1  11       27.07        8.04      8.62 o 
   0   1  11       55.43       52.67      9.61 o 
   1   1  11       83.67       80.20      9.76 o 
   2   1  11        3.72        3.64      7.76 o 
   3   1  11        6.68       14.82      8.21 o 
   4   1  11      612.25      610.13     19.33 o 
   5   1  11      395.16      449.17     16.32 o 
   6   1  11        4.72       17.44      8.01 o 
   7   1  11        5.22       12.37      7.17 o 
   8   1  11        2.55       10.17      7.59 o 
   9   1  11        2.82        7.77      7.77 o 
  10   1  11       21.31       30.60      8.59 o 
  11   1  11        0.02        5.05      7.30 o 
  12   1  11        1.69       14.16      6.81 o 
  13   1  11        0.06        6.63      6.80 o 
  -5   2  11        0.50        8.03      7.33 o 
  -4   2  11        6.31       11.58      7.07 o 
  -3   2  11       41.35       44.52      9.34 o 
  -2   2  11       30.44       22.48      8.60 o 
  -1   2  11       53.48       45.90      8.77 o 
   0   2  11       20.77       29.44      5.93 o 
   1   2  11        0.17        3.40      7.63 o 
   2   2  11       38.66       50.53      9.25 o 
   3   2  11       12.74        5.76      8.20 o 
   4   2  11        2.17        6.94      8.60 o 
   5   2  11        0.36       23.22      8.65 o 
   6   2  11       32.31       20.01      8.96 o 
   7   2  11        3.36       23.15      7.68 o 
   8   2  11       13.58       11.40      8.01 o 
   9   2  11       65.12       48.87      8.84 o 
  10   2  11        0.75       10.19      7.43 o 
  11   2  11        0.09       12.66      6.33 o 
  12   2  11        3.43        6.78      7.06 o 
  13   2  11        0.02        1.32      6.98 o 
  -4   3  11        9.43        8.60      8.21 o 
  -3   3  11        8.36       11.55      8.68 o 
  -2   3  11       46.98       49.13      9.36 o 
  -1   3  11       22.96       24.20      8.10 o 
   0   3  11        1.57        8.94      9.82 o 
   1   3  11       10.14       18.51      7.49 o 
   2   3  11        0.13        1.69      7.43 o 
   3   3  11       43.54       65.95      9.92 o 
   4   3  11      353.75      382.28     15.56 o 
   5   3  11      146.61      156.12     12.53 o 
   6   3  11       39.93       40.14      9.41 o 
   7   3  11       39.15       39.85      9.15 o 
   8   3  11        5.29        6.36      7.15 o 
   9   3  11       14.75        3.44      7.93 o 
  10   3  11        7.73        1.31      7.65 o 
  11   3  11       11.26       12.12      7.94 o 
  12   3  11        1.83        6.29      6.38 o 
  13   3  11        0.51        5.29      6.05 o 
  -4   4  11        1.88        8.55      8.55 o 
  -3   4  11        0.09        8.46      8.46 o 
  -2   4  11        1.69        4.55      7.86 o 
  -1   4  11        4.09        1.00      8.62 o 
   0   4  11       34.27       26.91      6.14 o 
   1   4  11        0.05       10.19      7.58 o 
   2   4  11        0.08        7.17      8.32 o 
   3   4  11        4.82        3.55      9.36 o 
   4   4  11      264.38      291.64     15.35 o 
   5   4  11      473.57      483.72     18.15 o 
   6   4  11        6.08        0.85      8.72 o 
   7   4  11        0.01        5.64      7.59 o 
   8   4  11        0.13       18.19      7.09 o 
   9   4  11       18.63       17.03      7.69 o 
  10   4  11       47.16       49.54      8.45 o 
  11   4  11        3.66        4.92      7.55 o 
  12   4  11        1.98        4.02      6.54 o 
  13   4  11        0.39        4.39      6.42 o 
  -3   5  11        1.70        3.53      7.73 o 
  -2   5  11        0.26        3.07      8.29 o 
  -1   5  11       13.83       13.72      8.65 o 
   0   5  11        3.83        4.60      5.86 o 
   1   5  11        0.33        8.79      8.79 o 
   2   5  11        6.04        8.04      7.67 o 
   3   5  11       70.38       67.18      9.52 o 
   4   5  11      154.05      163.75     12.99 o 
   5   5  11       59.51       59.45     10.68 o 
   6   5  11       12.48       10.88      8.49 o 
   7   5  11       86.30       78.46     10.67 o 
   8   5  11       14.62       11.66      7.96 o 
   9   5  11       28.57       24.54      8.49 o 
  10   5  11       40.60       35.84      8.29 o 
  11   5  11        4.34        8.92      8.92 o 
  12   5  11        0.45        5.82      6.79 o 
  13   5  11        1.96       11.87      6.59 o 
  -2   6  11        1.76       15.89      6.89 o 
  -1   6  11       19.38       22.29      8.65 o 
   0   6  11        0.01        0.26      6.02 o 
   1   6  11       10.54       11.14      8.67 o 
   2   6  11       44.23       34.87      9.23 o 
   3   6  11       27.41       21.55      8.96 o 
   4   6  11       60.40       53.38      9.92 o 
   5   6  11      153.65      151.44     12.36 o 
   6   6  11       25.76       38.29      8.65 o 
   7   6  11        7.55        7.55      8.58 o 
   8   6  11      106.42      105.68     11.05 o 
   9   6  11        0.19        2.32      7.37 o 
  10   6  11       16.03        4.56      7.76 o 
  11   6  11        1.20        7.29      7.29 o 
  12   6  11        0.29        2.24      7.06 o 
  13   6  11        0.01        3.05      6.28 o 
  -1   7  11        8.12        1.03      8.40 o 
   0   7  11        2.12        2.34      5.94 o 
   1   7  11        3.57        5.78      8.94 o 
   2   7  11       20.73       20.87      9.77 o 
   3   7  11       11.71       15.48      8.69 o 
   4   7  11        1.08        6.63      7.91 o 
   5   7  11       19.99       20.82      9.30 o 
   6   7  11       10.11        8.08      9.06 o 
   7   7  11        3.61        8.96      8.96 o 
   8   7  11       86.03       76.11     12.03 o 
   9   7  11       32.25       31.74     10.32 o 
  10   7  11        5.87       25.44      8.15 o 
  11   7  11        0.29        7.47      7.47 o 
  12   7  11        0.07        2.26      6.78 o 
  13   7  11        0.02        6.59      6.68 o 
   0   8  11        2.20        5.90      5.90 o 
   1   8  11        4.10        0.00      8.75 o 
   2   8  11       31.24       26.46     10.50 o 
   3   8  11        1.96        9.53      9.53 o 
   4   8  11        9.00       18.78      9.27 o 
   5   8  11       20.68       42.79      8.71 o 
   6   8  11        0.61        0.54      8.95 o 
   7   8  11        0.10       14.20      8.72 o 
   8   8  11        6.42        1.04      8.15 o 
   9   8  11       39.26       32.13      9.79 o 
  10   8  11       16.82        5.34      9.48 o 
  11   8  11       10.57        8.47      7.46 o 
  12   8  11        1.62        4.57      6.78 o 
  13   8  11        0.22        5.71      6.88 o 
   1   9  11        1.70        0.00      8.63 o 
   2   9  11        0.40        3.81      8.37 o 
   3   9  11        0.98       18.84      8.21 o 
   4   9  11        0.43        9.14      9.14 o 
   5   9  11        3.56        9.61      9.61 o 
   6   9  11       33.18       49.43      9.49 o 
   7   9  11        3.23       20.36      8.44 o 
   8   9  11        2.85       12.98      8.96 o 
   9   9  11        0.08       11.53      7.98 o 
  10   9  11        1.20        1.53      7.00 o 
  11   9  11        5.23       10.60      7.58 o 
  12   9  11        0.02       10.11      6.89 o 
   3  10  11        2.45        8.40      8.40 o 
   4  10  11        6.61       14.11      8.18 o 
   5  10  11       22.32       33.66      9.86 o 
   6  10  11        1.63        5.74      8.92 o 
   7  10  11       17.46       15.95      9.40 o 
   8  10  11        4.44       22.93      8.53 o 
   9  10  11        0.19        7.04      8.85 o 
  10  10  11       20.64       22.73      8.90 o 
  11  10  11        0.08        6.85      7.72 o 
  12  10  11        4.19        0.91      6.62 o 
   5  11  11        8.31        2.84      9.45 o 
   6  11  11        0.01       12.11      7.55 o 
   7  11  11        0.27        9.51      9.51 o 
   8  11  11        4.75        1.17      9.44 o 
   9  11  11        1.16       22.06      7.95 o 
  10  11  11        5.62        2.09      8.43 o 
  -3  -9  12        0.71        3.53      8.01 o 
  -2  -9  12       13.79       34.70      8.63 o 
  -1  -9  12        0.74       10.92      7.91 o 
   0  -9  12        0.18       13.70      5.98 o 
   1  -9  12        0.51        4.05      8.26 o 
   2  -9  12        0.14        7.36      7.59 o 
   3  -9  12        0.61       14.01      6.66 o 
  -4  -8  12        7.17        6.47      8.04 o 
  -3  -8  12        0.43        1.04      8.23 o 
  -2  -8  12        0.35        0.51      8.94 o 
  -1  -8  12        4.05       18.32      7.90 o 
   0  -8  12        2.81        5.60      6.16 o 
   1  -8  12        2.80       11.37      7.86 o 
   2  -8  12       25.45       19.26      8.72 o 
   3  -8  12        5.07        8.81      8.38 o 
   4  -8  12        0.15        0.50      6.72 o 
   5  -8  12        1.16        0.88      6.61 o 
  -5  -7  12        2.73        3.81      7.20 o 
  -4  -7  12        2.34       13.53      7.41 o 
  -3  -7  12        1.23       12.82      7.54 o 
  -2  -7  12        0.28        9.32      9.32 o 
  -1  -7  12        0.60        0.49      9.08 o 
   0  -7  12        0.36        3.87      7.78 o 
   1  -7  12        0.17        2.55      8.11 o 
   2  -7  12       15.54        3.59      9.68 o 
   3  -7  12       14.92       17.88      9.18 o 
   4  -7  12        0.11        2.39      7.88 o 
   5  -7  12        0.31        5.94      7.52 o 
   6  -7  12        1.32        7.32      6.59 o 
  -5  -6  12        1.07        7.97      7.97 o 
  -4  -6  12        1.40        3.02      8.23 o 
  -3  -6  12        0.13        6.60      8.77 o 
  -2  -6  12        0.06        2.53      7.72 o 
  -1  -6  12        1.00        0.51      8.56 o 
   0  -6  12        0.97        2.86      6.26 o 
   1  -6  12        0.62        3.58      8.39 o 
   2  -6  12        0.16       16.63      8.34 o 
   3  -6  12       34.86       44.72      9.60 o 
   4  -6  12       14.56       15.54      8.35 o 
   5  -6  12       15.42       31.09      8.16 o 
   6  -6  12        3.96        2.72      7.43 o 
   7  -6  12        1.42        6.72      6.72 o 
   8  -6  12        1.12        8.78      5.84 o 
  -5  -5  12        1.78        9.18      7.52 o 
  -4  -5  12        6.55        2.02      8.34 o 
  -3  -5  12        1.91        7.06      8.61 o 
  -2  -5  12        8.85        1.52      8.15 o 
  -1  -5  12        1.82        2.02      8.73 o 
   0  -5  12        0.01        0.00      5.84 o 
   1  -5  12        1.17        1.00      8.55 o 
   2  -5  12       25.15       32.63      8.86 o 
   3  -5  12       15.65       15.19      8.35 o 
   4  -5  12        0.60       11.12      8.22 o 
   5  -5  12        8.42       15.70      7.85 o 
   6  -5  12        0.26       11.13      6.98 o 
   7  -5  12        1.90        0.91      7.48 o 
   8  -5  12        0.63        2.57      7.23 o 
   9  -5  12       13.69       21.59      7.08 o 
  -6  -4  12        3.84        2.77      7.57 o 
  -5  -4  12        9.96        8.27      8.22 o 
  -4  -4  12        8.66        1.99      8.64 o 
  -3  -4  12        2.18        2.01      8.49 o 
  -2  -4  12        0.04        1.99      8.19 o 
  -1  -4  12        9.65        3.92      8.49 o 
   0  -4  12       36.05       46.64      6.15 o 
   1  -4  12        2.65       15.02      6.82 o 
   2  -4  12       25.33       37.61      8.22 o 
   3  -4  12       35.06       48.54      8.72 o 
   4  -4  12       42.98       43.00      9.78 o 
   5  -4  12       14.91       13.74      8.82 o 
   6  -4  12        1.81        0.47      8.29 o 
   7  -4  12        6.82        0.44      7.83 o 
   8  -4  12        6.36        0.91      8.50 o 
   9  -4  12       11.39       13.68      7.29 o 
  -5  -3  12        8.86        4.88      8.21 o 
  -4  -3  12        1.76        5.50      7.81 o 
  -3  -3  12        6.09       15.00      7.45 o 
  -2  -3  12        3.82       10.41      8.64 o 
  -1  -3  12       17.19       24.84      8.71 o 
   0  -3  12        0.61        5.90      5.90 o 
   1  -3  12        8.51       20.35      8.39 o 
   2  -3  12        0.09        4.21      7.63 o 
   3  -3  12       82.36       81.24     10.58 o 
   4  -3  12       55.61       40.33     10.39 o 
   5  -3  12        9.08        2.77      8.92 o 
   6  -3  12        5.04       11.14      7.49 o 
   7  -3  12        2.19        1.83      7.40 o 
   8  -3  12        0.68        3.18      7.20 o 
   9  -3  12        0.47        3.59      7.15 o 
  10  -3  12        0.73        6.76      6.76 o 
  -5  -2  12        0.07        8.46      8.46 o 
  -4  -2  12        4.01        2.51      8.05 o 
  -3  -2  12        5.72        0.49      9.26 o 
  -2  -2  12        0.51        9.90      8.30 o 
  -1  -2  12        0.97        8.71      7.30 o 
   0  -2  12       25.03       12.06     14.65 o 
   1  -2  12        2.85        2.31      8.03 o 
   2  -2  12       56.38       61.76      9.13 o 
   3  -2  12       26.30       33.98      8.47 o 
   4  -2  12       19.38       22.02      8.92 o 
   5  -2  12       22.40       25.76      8.84 o 
   6  -2  12       34.50       30.94      9.23 o 
   7  -2  12        4.74       10.65      7.42 o 
   8  -2  12        0.02       10.66      7.59 o 
   9  -2  12        6.54        4.62      7.09 o 
  10  -2  12       14.78        9.05      7.49 o 
  11  -2  12        0.21        5.24      6.84 o 
  -5  -1  12        0.23        6.43      7.49 o 
  -4  -1  12        0.06        5.55      7.58 o 
  -3  -1  12       10.10       11.10      8.43 o 
  -2  -1  12        1.68        5.92      8.76 o 
  -1  -1  12        1.86        7.91      7.91 o 
   0  -1  12        2.57        3.52      5.36 o 
   1  -1  12       22.02       29.35      9.44 o 
   2  -1  12        9.89        7.27      9.17 o 
   3  -1  12        0.34        1.78      7.92 o 
   4  -1  12       34.08       31.14      9.40 o 
   5  -1  12      103.82      127.18     11.79 o 
   6  -1  12       34.18       18.70      8.44 o 
   7  -1  12       38.45       24.38      8.45 o 
   8  -1  12        1.59        2.33      7.67 o 
   9  -1  12        0.69       10.31      7.17 o 
  10  -1  12        0.04        6.13      7.28 o 
  11  -1  12        1.53        9.28      5.61 o 
  -5   0  12        0.01        6.94      8.03 o 
  -4   0  12        0.08        1.00      8.41 o 
  -3   0  12        0.21        3.06      8.15 o 
  -2   0  12        2.16        8.42      8.15 o 
  -1   0  12       17.73       21.68      8.85 o 
   0   0  12        9.89        1.62      4.97 o 
   1   0  12       20.71       23.62      8.29 o 
   2   0  12        4.11        6.67      7.81 o 
   3   0  12       24.33       27.70      9.05 o 
   4   0  12        2.17       17.61      7.66 o 
   5   0  12      126.28      138.78     11.83 o 
   6   0  12      231.62      230.40     13.93 o 
   7   0  12       20.71       34.46      7.69 o 
   8   0  12        3.63        5.57      7.34 o 
   9   0  12       21.79       27.35      8.28 o 
  10   0  12        7.10       16.19      7.69 o 
  11   0  12        0.52        0.94      7.09 o 
  12   0  12        0.16        1.40      6.82 o 
  -4   1  12        3.77       12.15      7.12 o 
  -3   1  12        3.48        2.02      8.47 o 
  -2   1  12       21.87       40.12      8.51 o 
  -1   1  12        0.93        5.31      7.62 o 
   0   1  12        0.19        3.41      5.57 o 
   1   1  12        0.02        9.10      7.34 o 
   2   1  12        9.32       15.59      7.20 o 
   3   1  12       96.05      113.72     10.81 o 
   4   1  12        2.70        9.10      9.10 o 
   5   1  12       43.31       46.25      9.16 o 
   6   1  12      107.00       87.43     10.39 o 
   7   1  12       23.92       22.91      8.65 o 
   8   1  12       20.24       12.77      8.35 o 
   9   1  12        0.01        8.32      8.32 o 
  10   1  12        0.15        7.10      7.15 o 
  11   1  12        0.11        0.96      7.21 o 
  12   1  12        0.50        3.24      7.09 o 
  -4   2  12        3.39        5.51      7.78 o 
  -3   2  12        7.38        8.75      8.75 o 
  -2   2  12        4.47       11.53      7.58 o 
  -1   2  12        0.76        3.45      8.73 o 
   0   2  12      169.63      178.11      9.39 o 
   1   2  12       98.23       71.51     10.46 o 
   2   2  12       78.14       86.84     10.51 o 
   3   2  12       55.70       57.46     10.22 o 
   4   2  12      653.72      650.51     19.87 o 
   5   2  12      579.55      609.62     19.73 o 
   6   2  12       21.47       21.45      8.97 o 
   7   2  12       36.73       49.59      8.77 o 
   8   2  12       74.01       71.13      8.92 o 
   9   2  12       22.70       21.27      8.32 o 
  10   2  12       19.73       13.12      8.30 o 
  11   2  12        0.19        7.99      6.97 o 
  12   2  12        0.42        7.88      5.87 o 
  -3   3  12        0.88        0.48      7.38 o 
  -2   3  12       10.66        1.50      8.24 o 
  -1   3  12       70.53       80.89     10.65 o 
   0   3  12       52.42       45.57      9.83 o 
   1   3  12       14.71        9.12      8.25 o 
   2   3  12       63.24       78.80     10.07 o 
   3   3  12      195.15      171.51     11.90 o 
   4   3  12      130.05      135.66     12.84 o 
   5   3  12        2.60        1.82      8.96 o 
   6   3  12        0.15        5.44      8.14 o 
   7   3  12        7.15        6.39      8.43 o 
   8   3  12       35.35       41.36      8.80 o 
   9   3  12       32.36       43.16      8.53 o 
  10   3  12        0.89        5.17      8.34 o 
  11   3  12        3.29       10.80      6.97 o 
  12   3  12        0.11        0.45      6.39 o 
  13   3  12        0.14        1.79      6.89 o 
  -3   4  12        0.09        6.56      6.56 o 
  -2   4  12        4.11        3.08      7.22 o 
  -1   4  12        9.85       16.94      7.91 o 
   0   4  12        0.38        4.82      5.88 o 
   1   4  12        9.74       17.37      9.03 o 
   2   4  12        1.60        1.00      8.01 o 
   3   4  12       88.51       79.12      9.89 o 
   4   4  12      360.79      385.00     16.69 o 
   5   4  12       33.16       29.27      9.65 o 
   6   4  12       42.37       34.80      9.15 o 
   7   4  12       64.23       63.34      9.79 o 
   8   4  12        2.38        7.95      7.31 o 
   9   4  12       12.97       13.63      8.13 o 
  10   4  12        0.06        7.59      7.59 o 
  11   4  12        1.39        2.81      7.87 o 
  12   4  12        0.11        4.13      6.92 o 
  13   4  12        0.55        2.26      6.38 o 
  -2   5  12        0.00        5.64      7.09 o 
  -1   5  12       14.94        3.61      8.87 o 
   0   5  12        7.51       10.68      5.58 o 
   1   5  12        0.84        1.01      8.41 o 
   2   5  12       36.54       43.09      9.61 o 
   3   5  12        7.85        1.01      8.98 o 
   4   5  12        0.09        4.95      8.09 o 
   5   5  12       36.77       48.14      8.86 o 
   6   5  12      205.79      217.14     14.81 o 
   7   5  12       38.70       37.86      9.00 o 
   8   5  12        2.60       10.10      7.53 o 
   9   5  12        3.23        2.42      7.82 o 
  10   5  12        7.05        7.17      7.22 o 
  11   5  12       10.52        7.57      8.60 o 
  12   5  12        8.07        3.72      7.41 o 
  13   5  12        0.06        9.42      6.34 o 
  -1   6  12        1.70        1.58      7.39 o 
   0   6  12       15.09       10.67      6.16 o 
   1   6  12       29.41       14.85      9.58 o 
   2   6  12        9.43       21.54      8.72 o 
   3   6  12        5.75       10.44      8.33 o 
   4   6  12        5.32        1.55      8.73 o 
   5   6  12        0.14        5.13      7.91 o 
   6   6  12        0.76        2.05      8.14 o 
   7   6  12       71.03       92.49     11.62 o 
   8   6  12      101.05      113.86     11.67 o 
   9   6  12       19.58       11.34      9.25 o 
  10   6  12       16.60       16.00      8.29 o 
  11   6  12        0.52        4.29      7.81 o 
  12   6  12        0.60        6.54      7.35 o 
  13   6  12        1.93       13.44      6.66 o 
   0   7  12        1.07        4.20      5.57 o 
   1   7  12        4.26        3.76      9.40 o 
   2   7  12       73.69       95.87     11.67 o 
   3   7  12       78.26       57.85     10.51 o 
   4   7  12       35.54       30.12     10.49 o 
   5   7  12        0.56        5.35      8.74 o 
   6   7  12       25.94       51.05      9.84 o 
   7   7  12       21.95        6.31      9.54 o 
   8   7  12        0.18       10.36      7.96 o 
   9   7  12       11.68       15.23      7.89 o 
  10   7  12       25.07       30.25      9.67 o 
  11   7  12       17.39        9.17      7.43 o 
  12   7  12        6.03       11.68      7.47 o 
  13   7  12        0.00        1.32      6.43 o 
   1   8  12        7.59        3.75      7.70 o 
   2   8  12        0.08        1.67      8.35 o 
   3   8  12       12.90       11.08      8.93 o 
   4   8  12       53.75       55.54     10.27 o 
   5   8  12       46.57       38.30     10.02 o 
   6   8  12        0.59       16.00      8.23 o 
   7   8  12        1.67        4.93      8.00 o 
   8   8  12        1.03       13.44      8.14 o 
   9   8  12        0.00        8.17      8.17 o 
  10   8  12        8.45       26.45      8.62 o 
  11   8  12        0.86        3.92      7.91 o 
  12   8  12        3.07        4.69      6.86 o 
   3   9  12        5.73        9.27      9.27 o 
   4   9  12        1.36        5.07      8.83 o 
   5   9  12       12.66       21.59     10.16 o 
   6   9  12        7.71        3.44      8.78 o 
   7   9  12        0.20        1.13      8.99 o 
   8   9  12       16.46       19.38      9.20 o 
   9   9  12       11.20       10.78      8.77 o 
  10   9  12       15.92       23.86      8.85 o 
  11   9  12       16.78       12.37      8.24 o 
   5  10  12        0.52        8.58      9.73 o 
   6  10  12       12.54       20.08     10.01 o 
   7  10  12        0.15        2.30      8.14 o 
   8  10  12        1.47        2.26      9.39 o 
   9  10  12        0.00        0.00      7.46 o 
  10  10  12        3.22        9.46      7.17 o 
  -2  -8  13        4.77        1.03      9.14 o 
  -1  -8  13        0.11       14.06      7.82 o 
   0  -8  13        0.39        0.15      5.89 o 
   1  -8  13        0.88        5.12      7.87 o 
   2  -8  13        0.20        1.50      8.56 o 
   3  -8  13        2.42        1.95      8.11 o 
  -3  -7  13        6.50       23.43      7.12 o 
  -2  -7  13        1.44        6.23      8.15 o 
  -1  -7  13        0.17        9.45      7.61 o 
   0  -7  13        1.97        4.42      6.11 o 
   1  -7  13        1.33       10.92      7.71 o 
   2  -7  13       17.80       11.81      8.52 o 
   3  -7  13        0.99        1.51      7.89 o 
   4  -7  13        0.13        8.25      8.25 o 
   5  -7  13        0.22        5.94      7.08 o 
  -4  -6  13        0.40        0.49      7.17 o 
  -3  -6  13        0.48        2.57      8.16 o 
  -2  -6  13        2.31        4.15      8.00 o 
  -1  -6  13        3.20        0.00      8.02 o 
   0  -6  13        0.27        0.08      5.72 o 
   1  -6  13        0.64        2.06      8.32 o 
   2  -6  13        4.95       10.32      8.39 o 
   3  -6  13       12.71        2.04      8.63 o 
   4  -6  13        6.30        5.06      1.23 o 
   5  -6  13        5.28        1.91      7.42 o 
   6  -6  13        0.86        1.79      6.97 o 
   7  -6  13        0.13        2.15      6.86 o 
  -4  -5  13        0.63        1.51      7.43 o 
  -3  -5  13        0.08       21.55      7.86 o 
  -2  -5  13        0.04        4.69      8.58 o 
  -1  -5  13        5.73        5.25      9.07 o 
   0  -5  13        1.53        0.25      6.29 o 
   1  -5  13        1.77        3.09      8.27 o 
   2  -5  13       17.68       18.93      9.07 o 
   3  -5  13       25.73       29.36      9.08 o 
   4  -5  13        0.08       20.93      8.29 o 
   5  -5  13       15.26       11.20      8.33 o 
   6  -5  13        5.30       10.82      8.24 o 
   7  -5  13        1.65        1.33      6.84 o 
   8  -5  13        1.77        3.81      6.70 o 
  -4  -4  13        6.14       13.96      7.40 o 
  -3  -4  13       10.77       10.76      7.58 o 
  -2  -4  13       12.24       23.80      8.94 o 
  -1  -4  13        0.22        2.05      9.16 o 
   0  -4  13        0.04        3.83      6.17 o 
   1  -4  13       11.56       12.24      8.91 o 
   2  -4  13        0.20        1.50      8.29 o 
   3  -4  13        3.15       13.03      8.99 o 
   4  -4  13       25.60       24.84      8.72 o 
   5  -4  13       13.03       25.48      8.39 o 
   6  -4  13       10.01       15.37      7.84 o 
   7  -4  13        1.04        3.24      7.76 o 
   8  -4  13        0.05        7.00      7.00 o 
   9  -4  13        5.94        5.12      6.50 o 
  -4  -3  13        0.25        0.51      7.90 o 
  -3  -3  13        0.00        3.61      7.47 o 
  -2  -3  13        0.37        0.54      8.19 o 
  -1  -3  13        2.85       13.33      8.01 o 
   0  -3  13        3.48        7.17      7.61 o 
   1  -3  13        3.79        8.21      8.21 o 
   2  -3  13        1.52        9.95      8.02 o 
   3  -3  13        5.30        3.96      7.98 o 
   4  -3  13       36.34       46.30      9.22 o 
   5  -3  13       28.41       16.14      8.84 o 
   6  -3  13        4.53        0.00      8.32 o 
   7  -3  13        0.51        5.24      7.36 o 
   8  -3  13        0.00        1.40      7.07 o 
   9  -3  13        0.00        6.92      6.92 o 
  -4  -2  13        0.00        3.49      7.21 o 
  -3  -2  13        0.19        1.02      8.37 o 
  -2  -2  13        0.96        7.92      7.92 o 
  -1  -2  13        7.06        3.09      8.19 o 
   0  -2  13        0.47        7.28      7.57 o 
   1  -2  13        0.98        9.41      8.19 o 
   2  -2  13        4.58        3.94      8.31 o 
   3  -2  13        5.71        3.89      8.72 o 
   4  -2  13        1.64       12.14      8.46 o 
   5  -2  13       49.87       54.84      9.78 o 
   6  -2  13        0.01        6.75      7.64 o 
   7  -2  13        0.28        2.38      8.26 o 
   8  -2  13        9.65       16.21      7.70 o 
   9  -2  13        8.95        9.85      7.67 o 
  10  -2  13        3.66        9.06      6.60 o 
  -4  -1  13        0.14        0.50      7.63 o 
  -3  -1  13        0.24        1.56      7.89 o 
  -2  -1  13        0.08        6.68      7.97 o 
  -1  -1  13        6.81       14.78      7.87 o 
   0  -1  13       45.33       54.41      6.65 o 
   1  -1  13       14.97       20.15      8.50 o 
   2  -1  13        0.03        0.99      8.18 o 
   3  -1  13      104.46      114.64     11.40 o 
   4  -1  13      261.58      229.19     14.89 o 
   5  -1  13      121.95      110.95     10.74 o 
   6  -1  13       24.64       37.54      8.96 o 
   7  -1  13        2.25        8.56      8.56 o 
   8  -1  13        1.81        2.41      7.77 o 
   9  -1  13        8.59       13.50      7.54 o 
  10  -1  13        0.13        0.46      7.84 o 
  11  -1  13        3.87        3.22      6.49 o 
  -4   0  13        0.02        6.51      7.54 o 
  -3   0  13        1.87        1.53      7.58 o 
  -2   0  13        9.53        1.52      8.56 o 
  -1   0  13       44.60       47.19     10.53 o 
   0   0  13       28.94       22.90     12.94 o 
   1   0  13       12.77        2.41      7.92 o 
   2   0  13       11.54        8.11      7.83 o 
   3   0  13        3.66        8.84      8.84 o 
   4   0  13        4.49       24.47      8.45 o 
   5   0  13        6.05       20.79      8.69 o 
   6   0  13       36.51       32.35      9.55 o 
   7   0  13       17.83       23.10      8.83 o 
   8   0  13       18.14       19.95      8.67 o 
   9   0  13       10.99       12.73      7.23 o 
  10   0  13        0.11        0.49      7.10 o 
  11   0  13        0.13        0.00      6.95 o 
  -3   1  13        4.04       17.21      6.64 o 
  -2   1  13       21.25       17.32      8.34 o 
  -1   1  13        0.18        0.48      8.16 o 
   0   1  13        3.30        1.29      5.75 o 
   1   1  13       12.44        3.89      8.13 o 
   2   1  13       34.95       34.96      9.07 o 
   3   1  13      165.68      160.23     12.37 o 
   4   1  13      235.74      221.98     13.55 o 
   5   1  13        5.58       14.21      8.27 o 
   6   1  13       45.35       43.24      9.56 o 
   7   1  13        0.43        7.97      7.97 o 
   8   1  13        0.08       14.55      7.15 o 
   9   1  13        2.35        6.34      8.40 o 
  10   1  13        6.70       11.76      7.86 o 
  11   1  13        0.96        6.79      7.02 o 
  12   1  13        0.16        7.69      7.69 o 
  -3   2  13        0.23        5.05      7.54 o 
  -2   2  13        0.26        8.48      8.48 o 
  -1   2  13        5.73        8.79      8.79 o 
   0   2  13       12.64        8.09      8.31 o 
   1   2  13        1.06        1.00      9.20 o 
   2   2  13        0.49        2.91      8.36 o 
   3   2  13        0.14        1.91      8.30 o 
   4   2  13      118.82      114.03     11.76 o 
   5   2  13       63.54       64.56     11.29 o 
   6   2  13       11.47       13.45      8.00 o 
   7   2  13       17.48       13.03      8.88 o 
   8   2  13        0.65        8.97      8.97 o 
   9   2  13       58.95       53.21      8.65 o 
  10   2  13       26.35       31.30      8.16 o 
  11   2  13        2.99        2.41      7.58 o 
  12   2  13        0.03        6.13      6.91 o 
  -2   3  13        6.45        2.03      7.96 o 
  -1   3  13       20.35       26.82      8.24 o 
   0   3  13        4.54        4.15      6.06 o 
   1   3  13        5.90       14.72      8.88 o 
   2   3  13       28.17       39.52      9.17 o 
   3   3  13       63.10       54.36     10.03 o 
   4   3  13       36.35       24.53      9.78 o 
   5   3  13        0.01        0.47      8.74 o 
   6   3  13        0.36        7.75      7.75 o 
   7   3  13       11.69       19.52      7.21 o 
   8   3  13        8.27        9.81      7.53 o 
   9   3  13        6.50       10.79      7.68 o 
  10   3  13        4.86       11.24      8.02 o 
  11   3  13        4.83        6.32      7.51 o 
  12   3  13        0.00        2.85      6.93 o 
  -1   4  13        0.34        8.76      8.76 o 
   0   4  13        0.01       10.15      6.12 o 
   1   4  13       48.69       47.87     10.31 o 
   2   4  13       14.47        1.52      9.75 o 
   3   4  13        0.20       14.29      8.12 o 
   4   4  13       64.38       63.16     10.33 o 
   5   4  13      135.84      144.19     12.90 o 
   6   4  13       14.57        2.50      9.21 o 
   7   4  13        0.22        5.00      8.50 o 
   8   4  13        2.94        6.99      8.39 o 
   9   4  13        0.09        1.99      7.54 o 
  10   4  13       10.86        9.84      7.69 o 
  11   4  13        6.51        0.48      7.54 o 
  12   4  13        0.50        1.90      7.28 o 
  -1   5  13        4.86        4.63      7.21 o 
   0   5  13        5.62        2.91      5.84 o 
   1   5  13        0.28        2.12      9.66 o 
   2   5  13        5.21        4.25      9.13 o 
   3   5  13        1.04       10.01      8.64 o 
   4   5  13       13.95       11.45      9.08 o 
   5   5  13        1.83        6.25      8.98 o 
   6   5  13        4.11        4.13      8.67 o 
   7   5  13        1.45        0.00      8.66 o 
   8   5  13       14.88       23.43      9.05 o 
   9   5  13        0.08        8.39      8.39 o 
  10   5  13        1.49        3.48      7.62 o 
  11   5  13        1.68        0.48      7.91 o 
  12   5  13        2.53        3.79      7.01 o 
   0   6  13        1.06        6.62      5.51 o 
   1   6  13        9.81       12.90      8.99 o 
   2   6  13       45.60       51.43     10.33 o 
   3   6  13        1.59        7.05      9.00 o 
   4   6  13        5.22        9.16      9.33 o 
   5   6  13        0.00       16.59      7.78 o 
   6   6  13        6.61       11.71      8.53 o 
   7   6  13        1.11        9.58      9.58 o 
   8   6  13        0.01        2.11      8.50 o 
   9   6  13       12.90        1.02      8.08 o 
  10   6  13        0.49        2.53      8.43 o 
  11   6  13        0.02        1.00      7.08 o 
  12   6  13        0.01        0.48      6.47 o 
   2   7  13       14.76        1.63     10.05 o 
   3   7  13        1.22       21.52      8.95 o 
   4   7  13        4.95        3.32      8.90 o 
   5   7  13        3.47        4.39      8.56 o 
   6   7  13       13.64        7.13      9.05 o 
   7   7  13        0.84        3.26      8.42 o 
   8   7  13        0.12        1.59      8.23 o 
   9   7  13        4.87       11.03      8.50 o 
  10   7  13       17.41        4.10      8.81 o 
  11   7  13        0.02        4.49      7.86 o 
  12   7  13        0.04        3.34      7.29 o 
   3   8  13       38.36       46.63      9.52 o 
   4   8  13       43.89       50.01     10.89 o 
   5   8  13       26.80       29.84      9.44 o 
   6   8  13        1.31        1.10      8.67 o 
   7   8  13        6.10        2.24      8.90 o 
   8   8  13        0.40        6.05      8.78 o 
   9   8  13        0.67        9.08      7.43 o 
  10   8  13        9.48       31.18      8.36 o 
  11   8  13       24.39       24.99      7.79 o 
   5   9  13        3.31       13.03      8.21 o 
   6   9  13        0.01        0.57      8.68 o 
   7   9  13       14.08       23.15      9.27 o 
   8   9  13       12.71       11.13      8.56 o 
   9   9  13        0.12        8.81      8.81 o 
  10   9  13        0.40       10.46      8.01 o 
   0  -7  14        0.03        0.69      5.62 o 
   1  -7  14        5.54        3.10      7.95 o 
   2  -7  14        0.01        1.02      8.13 o 
   3  -7  14        0.00        6.40      8.30 o 
  -2  -6  14        0.79        5.65      7.82 o 
  -1  -6  14        3.09        1.55      9.10 o 
   0  -6  14        5.36        1.13      5.51 o 
   1  -6  14        0.00       16.13      7.69 o 
   2  -6  14        1.52        9.10      9.10 o 
   3  -6  14        0.92        2.02      7.99 o 
   4  -6  14        7.17       20.59      7.59 o 
   5  -6  14        0.68        7.49      7.49 o 
  -2  -5  14        0.01        2.57      7.94 o 
  -1  -5  14        4.82        4.20      8.47 o 
   0  -5  14        0.85        6.50      8.16 o 
   1  -5  14        2.59        8.23      8.23 o 
   2  -5  14        0.82        3.63      7.79 o 
   3  -5  14       18.44       34.82      8.27 o 
   4  -5  14        0.63        7.01      7.21 o 
   5  -5  14        3.42        1.97      6.71 o 
   6  -5  14        0.21        7.12      7.12 o 
  -3  -4  14        0.23        6.07      7.93 o 
  -2  -4  14        0.04        8.44      8.44 o 
  -1  -4  14       13.59       21.52      7.99 o 
   0  -4  14       15.65       19.18      6.41 o 
   1  -4  14        0.31        8.36      7.88 o 
   2  -4  14       19.14       15.54      8.87 o 
   3  -4  14       16.18        6.65      8.14 o 
   4  -4  14        2.99       11.63      8.00 o 
   5  -4  14        5.07        5.95      7.60 o 
   6  -4  14        0.02        6.30      7.52 o 
   7  -4  14        0.35        4.66      7.52 o 
   8  -4  14        0.77        4.88      6.72 o 
  -3  -3  14        0.22        2.50      8.12 o 
  -2  -3  14        0.00        2.60      7.78 o 
  -1  -3  14        1.25        0.52      8.72 o 
   0  -3  14        1.06        6.56      6.56 o 
   1  -3  14        3.06        4.14      8.56 o 
   2  -3  14        0.02        5.17      8.13 o 
   3  -3  14        6.12        1.53      9.19 o 
   4  -3  14       11.15       11.62      9.74 o 
   5  -3  14       18.56        9.52      9.63 o 
   6  -3  14       27.54       31.05      9.13 o 
   7  -3  14        1.40        8.66      7.66 o 
   8  -3  14        3.03        0.48      7.94 o 
  -3  -2  14        2.37       11.08      7.59 o 
  -2  -2  14        7.84        5.71      8.61 o 
  -1  -2  14       11.50       16.22      8.52 o 
   0  -2  14       11.98        9.79      5.93 o 
   1  -2  14        0.78        2.09      8.08 o 
   2  -2  14       15.29       10.76      9.10 o 
   3  -2  14       27.23       37.53      9.61 o 
   4  -2  14       57.64       49.41     10.34 o 
   5  -2  14       60.48       62.11     10.95 o 
   6  -2  14        1.26        2.45      8.99 o 
   7  -2  14        3.23        6.40      7.80 o 
   8  -2  14        0.35        6.74      7.20 o 
   9  -2  14        0.10        6.53      7.75 o 
  -2  -1  14        0.97        5.17      8.09 o 
  -1  -1  14        2.61        8.87      8.25 o 
   0  -1  14        2.20        8.57      5.98 o 
   1  -1  14        0.13        3.07      7.57 o 
   2  -1  14        6.22        4.55      8.21 o 
   3  -1  14       72.53       94.07     10.59 o 
   4  -1  14       61.24       62.01     10.39 o 
   5  -1  14       22.88       28.42      8.78 o 
   6  -1  14       17.54        3.97      8.97 o 
   7  -1  14        2.06       18.81      8.41 o 
   8  -1  14       26.60       31.05      7.50 o 
   9  -1  14        2.89        1.96      7.67 o 
  10  -1  14        0.31        7.35      7.35 o 
  -2   0  14       10.00       16.41      8.28 o 
  -1   0  14       36.33       30.48      9.30 o 
   0   0  14       40.80       50.90      6.62 o 
   1   0  14       19.97        6.58      8.79 o 
   2   0  14        0.03        2.51      8.04 o 
   3   0  14       99.35       91.97     10.95 o 
   4   0  14      115.88       89.18     10.76 o 
   5   0  14        3.07        7.43      8.90 o 
   6   0  14       28.91       40.15      8.16 o 
   7   0  14       68.50       68.82     10.56 o 
   8   0  14       29.89       21.05      8.69 o 
   9   0  14        2.16        9.00      8.06 o 
  10   0  14        0.03        3.48      7.43 o 
  -2   1  14        1.87        7.95      7.95 o 
  -1   1  14       10.56        3.57      8.27 o 
   0   1  14        5.50        3.82      5.68 o 
   1   1  14       57.98       62.75     10.44 o 
   2   1  14       93.89       85.19     10.78 o 
   3   1  14       84.30       75.08     10.99 o 
   4   1  14        0.79        8.91      8.91 o 
   5   1  14       33.31       25.75      9.47 o 
   6   1  14       10.93        0.98      8.90 o 
   7   1  14        0.01        2.00      8.38 o 
   8   1  14        0.55        8.05      8.10 o 
   9   1  14        1.10        4.50      7.63 o 
  10   1  14        3.46        5.49      8.03 o 
  11   1  14        0.19       13.14      6.71 o 
  -1   2  14        0.32        7.14      7.38 o 
   0   2  14        0.02        6.01      6.01 o 
   1   2  14        6.73       23.62      8.08 o 
   2   2  14        0.49        0.48      7.88 o 
   3   2  14       22.31       15.17      9.07 o 
   4   2  14       41.97       60.27      9.60 o 
   5   2  14        0.87        2.00      8.62 o 
   6   2  14       27.99       15.55      9.40 o 
   7   2  14        1.49        8.50      8.50 o 
   8   2  14        0.17       10.09      7.02 o 
   9   2  14        2.55        2.50      8.04 o 
  10   2  14        0.47        8.98      7.48 o 
  11   2  14        0.09        2.43      7.40 o 
  -1   3  14        0.25        1.51      8.16 o 
   0   3  14        0.19        0.38      7.52 o 
   1   3  14       13.43        7.28      9.24 o 
   2   3  14        0.77        8.34      8.34 o 
   3   3  14       31.77       23.73      9.84 o 
   4   3  14       28.29       21.50      9.48 o 
   5   3  14       61.52       44.94      9.91 o 
   6   3  14       33.16       46.36      9.54 o 
   7   3  14       19.05       15.27      7.88 o 
   8   3  14       23.48       36.16      8.44 o 
   9   3  14        0.01        0.00      7.68 o 
  10   3  14        3.10        2.49      7.79 o 
  11   3  14       23.62       27.10      7.91 o 
   0   4  14       10.04        7.04      5.76 o 
   1   4  14        0.22        6.85      8.00 o 
   2   4  14        3.65        9.51      7.98 o 
   3   4  14        7.41       20.53      8.32 o 
   4   4  14       13.40       15.74      8.64 o 
   5   4  14        1.27        8.37      8.37 o 
   6   4  14        9.54       19.26      8.63 o 
   7   4  14       10.24        7.28      8.53 o 
   8   4  14        0.50        2.56      7.11 o 
   9   4  14        3.14        0.51      8.20 o 
  10   4  14        1.76        5.06      7.95 o 
  11   4  14        1.02        2.47      7.76 o 
   1   5  14       32.63       16.42     10.29 o 
   2   5  14       42.94       42.91     11.17 o 
   3   5  14        8.89        1.06      8.57 o 
   4   5  14        1.69        8.08      7.86 o 
   5   5  14        0.82       12.83      7.30 o 
   6   5  14       15.11       13.29      8.72 o 
   7   5  14       10.79       15.32      8.85 o 
   8   5  14        0.28        1.07      8.50 o 
   9   5  14        2.96        7.23      7.95 o 
  10   5  14        0.88        3.56      7.86 o 
  11   5  14        7.22        1.01      8.13 o 
   2   6  14       44.18       54.94     10.39 o 
   3   6  14       45.92       33.23     10.09 o 
   4   6  14       24.80       19.70      9.09 o 
   5   6  14        4.07        6.02      8.70 o 
   6   6  14        0.03        5.46      7.94 o 
   7   6  14        2.43       14.03      7.98 o 
   8   6  14        2.89       11.17      7.97 o 
   9   6  14        0.97        8.35      8.35 o 
  10   6  14        0.11        4.09      6.94 o 
  11   6  14        0.26        6.50      7.80 o 
   4   7  14        0.56        6.09      8.98 o 
   5   7  14        2.09        7.75      8.11 o 
   6   7  14        2.97        5.52      8.50 o 
   7   7  14        4.31        1.67      7.99 o 
   8   7  14        1.45        2.71      7.69 o 
   9   7  14        3.72        8.47      7.63 o 
  10   7  14        0.68        1.04      7.92 o 
   6   8  14       13.16       10.00      9.55 o 
   7   8  14        0.04        3.32      9.10 o 
   8   8  14        1.37        5.99      7.77 o 
   9   8  14        0.95        1.06      8.62 o 
   1  -5  15        0.33        5.16      8.11 o 
   2  -5  15        3.87        6.15      7.41 o 
   3  -5  15       12.04        1.52      8.85 o 
   4  -5  15       15.56        6.38      8.61 o 
   0  -4  15        0.02        5.83      5.83 o 
   1  -4  15        0.76        8.80      8.80 o 
   2  -4  15        1.54        8.36      8.36 o 
   3  -4  15       12.81        6.10      9.25 o 
   4  -4  15        0.00        7.01      8.57 o 
   5  -4  15        4.68        2.45      7.70 o 
   6  -4  15        0.11        3.31      7.71 o 
  -1  -3  15        3.28        1.02      7.93 o 
   0  -3  15       11.55        3.59      6.50 o 
   1  -3  15        1.45        8.85      7.65 o 
   2  -3  15        8.97        1.56      8.29 o 
   3  -3  15       32.44       30.80      9.51 o 
   4  -3  15       27.73       32.97      7.65 o 
   5  -3  15       18.67        8.97      8.40 o 
   6  -3  15        0.11        4.42      8.32 o 
   7  -3  15        0.54        4.76      7.19 o 
  -1  -2  15       19.05       12.35      8.83 o 
   0  -2  15       26.71       18.82      6.52 o 
   1  -2  15        1.03        9.04      9.04 o 
   2  -2  15        3.46        2.08      8.66 o 
   3  -2  15       20.13       10.26      9.49 o 
   4  -2  15        3.63        1.02      8.76 o 
   5  -2  15       36.73       34.73      9.29 o 
   6  -2  15       65.78       71.52      9.34 o 
   7  -2  15        1.73        4.36      8.14 o 
   8  -2  15        4.08        1.42      7.56 o 
  -1  -1  15        1.82       13.30      7.36 o 
   0  -1  15       14.42        8.36      6.05 o 
   1  -1  15       25.14       12.97      8.32 o 
   2  -1  15       12.22       26.27      8.42 o 
   3  -1  15       24.87       22.96      9.40 o 
   4  -1  15       13.86       21.78      8.15 o 
   5  -1  15        5.09        7.05      8.10 o 
   6  -1  15       42.06       45.01      9.27 o 
   7  -1  15       24.28       14.87      8.39 o 
   8  -1  15        4.82       10.75      7.74 o 
   9  -1  15        6.87        1.42      8.33 o 
   0   0  15        2.65        4.54      5.29 o 
   1   0  15        3.02        3.59      7.82 o 
   2   0  15        0.06        8.69      8.69 o 
   3   0  15        8.19       13.59      8.01 o 
   4   0  15       35.55       18.05      8.87 o 
   5   0  15       20.88       16.56      8.46 o 
   6   0  15        0.01        6.01      7.97 o 
   7   0  15        9.55       12.58      8.12 o 
   8   0  15        0.75        5.53      7.78 o 
   9   0  15        3.73        6.47      7.57 o 
   0   1  15        0.03        0.63      5.02 o 
   1   1  15        2.57       11.18      8.05 o 
   2   1  15        3.88        2.03      8.75 o 
   3   1  15        5.31        1.02      8.01 o 
   4   1  15        7.65        3.02      8.51 o 
   5   1  15        7.01        2.51      9.05 o 
   6   1  15        0.07        5.58      8.08 o 
   7   1  15        1.50        2.01      8.67 o 
   8   1  15        0.43        3.04      8.44 o 
   9   1  15        3.42        7.53      6.83 o 
   1   2  15       19.20       21.99      8.03 o 
   2   2  15        0.94        8.49      8.49 o 
   3   2  15        2.90        5.12      8.29 o 
   4   2  15       19.99       15.86      9.50 o 
   5   2  15       14.92       23.03      8.15 o 
   6   2  15        1.27        2.06      8.08 o 
   7   2  15        2.45       22.52      7.47 o 
   8   2  15        0.13        1.54      8.44 o 
   9   2  15        0.08        3.06      8.42 o 
  10   2  15        4.20        3.97      7.28 o 
   1   3  15       17.65        7.70      8.67 o 
   2   3  15        2.08       12.49      7.53 o 
   3   3  15        4.11       15.65      8.07 o 
   4   3  15       19.08       16.10      8.74 o 
   5   3  15        1.81        4.17      8.09 o 
   6   3  15        0.53        4.69      8.08 o 
   7   3  15        0.45        3.11      7.89 o 
   8   3  15        0.01        5.68      7.67 o 
   9   3  15        0.68        5.10      7.84 o 
  10   3  15        0.10        2.01      8.40 o 
   2   4  15       47.86       44.97      9.09 o 
   3   4  15        1.21        8.42      8.02 o 
   4   4  15        0.01        8.43      8.43 o 
   5   4  15        9.53        4.18      8.38 o 
   6   4  15        7.68        0.51      8.13 o 
   7   4  15        4.99        0.00      7.81 o 
   8   4  15        0.00        1.05      7.70 o 
   9   4  15       17.17       12.86      8.55 o 
  10   4  15        0.67        7.59      7.77 o 
   3   5  15        5.51        2.67      8.97 o 
   4   5  15       16.92       22.98      8.29 o 
   5   5  15        0.09        0.00      7.43 o 
   6   5  15        1.10        0.55      7.56 o 
   7   5  15        1.26        4.76      8.76 o 
   8   5  15        9.65       15.76      7.17 o 
   9   5  15        2.55        4.13      7.83 o 
   5   6  15        0.32        5.41      8.52 o 
   6   6  15        0.00        2.70      7.42 o 
   7   6  15        4.25       10.67      8.71 o 
   8   6  15        9.44       12.69      7.64 o 
   3  -2  16       10.56        7.01      7.92 o 
   4  -2  16        1.85        6.97      8.19 o 
   5  -2  16       22.23       29.42      8.30 o 
   2  -1  16       26.59       18.63      9.25 o 
   3  -1  16       10.10        1.01      8.03 o 
   4  -1  16        1.05        8.31      8.31 o 
   5  -1  16        1.91       13.81      7.72 o 
   6  -1  16        0.09        4.40      8.04 o 
   2   0  16       10.26       27.29      7.72 o 
   3   0  16        5.82        6.93      8.60 o 
   4   0  16        5.05        6.41      8.10 o 
   5   0  16       10.34        1.97      8.93 o 
   6   0  16        0.13        8.86      7.91 o 
   7   0  16        0.85        8.39      7.99 o 
   3   1  16        0.15        6.97      7.47 o 
   4   1  16        0.23        8.15      8.15 o 
   5   1  16        5.33        7.50      7.59 o 
   6   1  16        3.48        3.96      7.99 o 
   7   1  16        0.02       12.97      7.15 o 
   3   2  16        1.60        8.56      6.94 o 
   4   2  16        0.10        5.07      7.54 o 
   5   2  16        0.88        0.51      7.72 o 
   6   2  16        4.20        8.09      8.09 o 
   7   2  16        2.27        0.50      8.55 o 
   8   2  16        0.02        3.50      7.64 o 
   5   3  16        0.06        2.54      7.17 o 
   6   3  16        2.56        6.13      7.70 o 
   7   3  16        0.05        7.96      7.96 o 
                                                 
